# Supplementary material for: 3,3′-(1,3,5,7-Tetra­oxo-2,3,6,7-tetra­hydro-1H,5H-pyrrolo[3,4-f]isoindole-2,6-di­yl)dipropanoic acid N,N-dimethyl­formamide disolvate
Source: Acta Crystallogr Sect E Struct Rep Online. 2009 Nov 4;65(Pt 12):o2975. doi: 10.1107/S1600536809045437 (PMC2972018; doi:10.1107/S1600536809045437)
Supplement: Supplementary file 2 [file e-65-o2975-Isup2.hkl]

# 
# h,k,l, Fc-squared, Fo-squared, sigma(Fo-squared) and status flag 
# 
data_I
_shelx_title ' NJY1 in P2(1)/c' 
_shelx_refln_list_code          4 
_shelx_F_calc_maximum      121.48 
_exptl_crystal_F_000       532.00 
_reflns_d_resolution_high  0.8107 
 
loop_ 
 _symmetry_equiv_pos_as_xyz 
 'x, y, z' 
 '-x, y+1/2, -z+1/2' 
 '-x, -y, -z' 
 'x, -y-1/2, z-1/2' 
 
_cell_length_a    12.5419 
_cell_length_b     8.6108 
_cell_length_c    12.9020 
_cell_angle_alpha  90.000 
_cell_angle_beta  118.774 
_cell_angle_gamma  90.000 
 
_shelx_F_squared_multiplier     1.000 
 
loop_ 
 _refln_index_h 
 _refln_index_k 
 _refln_index_l 
 _refln_F_squared_calc 
 _refln_F_squared_meas 
 _refln_F_squared_sigma 
 _refln_observed_status 
   1   0   0     6041.14     5585.22     63.98 o 
   2   0   0     1067.00     1118.38     13.52 o 
   3   0   0      643.51      507.25     10.95 o 
   4   0   0        9.01        4.73      0.83 o 
   5   0   0        1.46        0.97      0.77 o 
   6   0   0       38.05       45.70      2.02 o 
   7   0   0     1315.74     1304.93     17.96 o 
   8   0   0       70.13       74.69      4.67 o 
   9   0   0        4.69        0.30      2.26 o 
  10   0   0      187.73      192.22      9.92 o 
  11   0   0      133.43      125.18      9.03 o 
  12   0   0        6.68        5.70      4.09 o 
  13   0   0       27.22       27.94      6.90 o 
   1   1   0      446.31      407.48      3.86 o 
   2   1   0     2883.20     2721.59     22.40 o 
   3   1   0     4297.56     4122.66     33.71 o 
   4   1   0      346.30      360.66      4.06 o 
   5   1   0      489.11      545.61      5.86 o 
   6   1   0      105.47      114.02      2.54 o 
   7   1   0        7.44        2.18      1.10 o 
   8   1   0       31.65       22.94      1.99 o 
   9   1   0       22.17       21.19      2.94 o 
  10   1   0        0.11       -0.28      2.95 o 
  11   1   0       10.09       10.19      2.75 o 
  12   1   0        3.53        4.75      2.95 o 
  13   1   0        1.71       -0.06      3.19 o 
   0   2   0     6870.66     7085.08     80.68 o 
   1   2   0      196.10      190.99      2.86 o 
   2   2   0     3797.31     4062.88     33.26 o 
   3   2   0      956.71      821.85      7.75 o 
   4   2   0      418.17      404.74      4.48 o 
   5   2   0       87.05      121.49      2.62 o 
   6   2   0       47.62       46.84      1.89 o 
   7   2   0      274.94      261.09      4.86 o 
   8   2   0       29.72       25.03      2.49 o 
   9   2   0        1.39        0.12      1.94 o 
  10   2   0      116.76      116.76      5.23 o 
  11   2   0       75.61       65.88      5.03 o 
  12   2   0        0.50       -3.37      2.25 o 
  13   2   0        3.96        2.50      4.76 o 
   1   3   0       39.20       29.63      1.18 o 
   2   3   0     2051.46     2046.98     19.01 o 
   3   3   0      323.24      323.23      3.82 o 
   4   3   0       86.40       98.09      2.02 o 
   5   3   0       28.22       56.25      1.53 o 
   6   3   0       84.50       76.36      2.75 o 
   7   3   0      164.10      217.91      5.07 o 
   8   3   0        2.35        1.65      1.38 o 
   9   3   0        8.84        4.50      1.72 o 
  10   3   0        1.75       -0.77      2.18 o 
  11   3   0        0.00       -0.29      2.69 o 
  12   3   0       49.96       56.67      4.75 o 
  13   3   0       28.61       32.33      4.89 o 
   0   4   0      548.62      504.29      8.42 o 
   1   4   0        1.26        2.92      1.05 o 
   2   4   0      304.03      321.72      4.24 o 
   3   4   0       62.19       66.52      2.26 o 
   4   4   0      412.44      420.43      5.58 o 
   5   4   0      239.28      274.18      5.27 o 
   6   4   0       56.89       78.87      3.66 o 
   7   4   0        1.04       -0.74      1.69 o 
   8   4   0      313.53      296.43      6.29 o 
   9   4   0      268.54      280.04      6.39 o 
  10   4   0       23.22       26.56      3.08 o 
  11   4   0       23.60       24.92      6.83 o 
  12   4   0        0.04        3.00      2.90 o 
   1   5   0       83.41       90.83      2.69 o 
   2   5   0      215.71      267.52      4.08 o 
   3   5   0        2.80        3.52      1.07 o 
   4   5   0      262.39      290.24      4.62 o 
   5   5   0      272.80      294.09      5.79 o 
   6   5   0        7.46        7.35      1.58 o 
   7   5   0       17.61       12.54      1.86 o 
   8   5   0       11.24        7.40      1.82 o 
   9   5   0        2.12        0.02      2.25 o 
  10   5   0        4.93        4.16      1.98 o 
  11   5   0       12.95       11.05      3.28 o 
   0   6   0      217.53      196.31      5.28 o 
   1   6   0      156.12      143.80      3.15 o 
   2   6   0      213.09      195.74      4.08 o 
   3   6   0       16.56       12.53      1.60 o 
   4   6   0        0.30       -0.60      1.25 o 
   5   6   0       11.95       12.95      1.81 o 
   6   6   0        8.87        9.85      1.78 o 
   7   6   0       67.51       66.87      3.50 o 
   8   6   0       61.31       55.51      3.47 o 
   9   6   0       51.94       42.68      4.20 o 
  10   6   0       13.36       17.44      2.70 o 
  11   6   0       27.00       26.13      3.40 o 
   1   7   0       29.75       19.27      2.03 o 
   2   7   0       28.50       34.00      2.21 o 
   3   7   0       24.72       31.07      2.35 o 
   4   7   0       74.48       60.64      3.56 o 
   5   7   0        7.93        8.59      2.76 o 
   6   7   0       36.39       41.06      3.44 o 
   7   7   0       64.13       64.45      3.87 o 
   8   7   0        2.91        4.64      2.70 o 
   9   7   0        0.34       -1.25      3.59 o 
  10   7   0        0.92       -1.08      2.13 o 
   0   8   0       91.26      107.85      5.17 o 
   1   8   0        9.89        6.59      1.54 o 
   2   8   0        0.47        0.62      1.26 o 
   3   8   0        1.47        1.60      2.16 o 
   4   8   0      103.55      100.93      4.19 o 
   5   8   0       29.92       29.28      2.89 o 
   6   8   0       12.86       15.86      2.47 o 
   7   8   0       28.09       26.74      3.06 o 
   8   8   0       15.68       12.02      3.92 o 
   1   9   0        9.86       13.58      2.09 o 
   2   9   0       14.69       14.16      2.16 o 
   3   9   0        1.37        0.37      1.86 o 
   4   9   0        3.54        2.77      3.68 o 
   5   9   0       23.99       19.76      4.50 o 
   6   9   0        6.40        6.94      2.73 o 
   7   9   0        2.43        3.87      4.58 o 
   0  10   0       32.78       21.63      5.23 o 
   1  10   0        7.51        8.09      3.86 o 
   2  10   0        0.67       -1.70      2.75 o 
   3  10   0        2.18        5.83      3.20 o 
   4  10   0        0.92        1.05      3.04 o 
 -13   1   1        1.86       -3.49      2.76 o 
 -12   1   1      162.62      174.19      8.00 o 
 -11   1   1       25.46       33.71      3.52 o 
 -10   1   1       62.66       61.92      5.46 o 
  -9   1   1      136.78      136.74      4.92 o 
  -8   1   1      148.98      154.51      4.08 o 
  -7   1   1       95.93       95.91      3.00 o 
  -6   1   1     1076.53     1110.90     11.90 o 
  -5   1   1       74.19       66.98      1.89 o 
  -4   1   1      128.28      125.28      3.38 o 
  -3   1   1    12774.99    12616.01    108.78 o 
  -2   1   1     6046.96     6081.86     66.85 o 
  -1   1   1        7.74       -0.35      0.85 o 
   0   1   1     1299.11     1244.67     12.09 o 
   1   1   1     1449.23     1342.36     16.20 o 
   2   1   1      679.50      661.99      7.45 o 
   3   1   1      528.60      468.15      4.87 o 
   4   1   1       67.40       63.34      2.44 o 
   5   1   1      277.06      267.95      3.91 o 
   6   1   1        0.01       -0.91      0.60 o 
   7   1   1      197.72      215.66      4.17 o 
   8   1   1       14.47       11.43      1.90 o 
   9   1   1      154.44      155.68      6.05 o 
  10   1   1      112.55      113.79      7.64 o 
  11   1   1        4.22        0.53      2.34 o 
  12   1   1        0.20       -1.41      3.02 o 
  13   1   1        0.95        2.27      3.67 o 
 -13   2   1       18.83       15.72      3.99 o 
 -12   2   1       24.97       23.57      3.57 o 
 -11   2   1        6.32        9.35      2.68 o 
 -10   2   1       18.44        9.33      2.40 o 
  -9   2   1       35.82       24.56      2.08 o 
  -8   2   1       66.78       85.18      3.02 o 
  -7   2   1        8.45        2.14      0.98 o 
  -6   2   1      759.99      755.02      8.88 o 
  -5   2   1       33.55       52.07      1.73 o 
  -4   2   1      413.50      433.42      5.98 o 
  -3   2   1      193.44      190.73      2.77 o 
  -2   2   1     3021.06     3017.16     26.64 o 
  -1   2   1    12750.32    12789.24    102.02 o 
   0   2   1      600.88      513.88      5.63 o 
   1   2   1     1100.63     1025.68      9.21 o 
   2   2   1      258.81      251.49      3.03 o 
   3   2   1      715.81      759.62      7.60 o 
   4   2   1       46.06       35.36      1.78 o 
   5   2   1      521.53      578.07      6.38 o 
   6   2   1      354.68      343.34      5.31 o 
   7   2   1       70.25       70.43      3.99 o 
   8   2   1       57.97       64.48      2.93 o 
   9   2   1      162.98      154.71      5.63 o 
  10   2   1       20.42       30.74      3.39 o 
  11   2   1        0.81        1.30      2.35 o 
  12   2   1        0.14        0.51      2.48 o 
 -13   3   1        0.89       -0.90      3.57 o 
 -12   3   1        1.45       -0.57      2.56 o 
 -11   3   1        1.42        0.15      2.21 o 
 -10   3   1       38.86       34.40      3.38 o 
  -9   3   1       28.88       26.85      3.85 o 
  -8   3   1      138.12      134.31      3.94 o 
  -7   3   1       21.35       19.65      2.07 o 
  -6   3   1      392.06      344.79      5.93 o 
  -5   3   1       42.31       57.14      1.41 o 
  -4   3   1      544.83      512.83      7.11 o 
  -3   3   1      210.74      230.28      3.43 o 
  -2   3   1     1022.02     1006.98     10.23 o 
   0   3   1      326.55      352.50      4.23 o 
   1   3   1      254.27      239.22      3.16 o 
   2   3   1      181.05      182.93      2.82 o 
   3   3   1        0.00        2.94      0.57 o 
   4   3   1       94.88       74.39      1.67 o 
   5   3   1      969.85      959.62      9.63 o 
   6   3   1        1.19        0.38      1.14 o 
   7   3   1       24.92       22.85      2.91 o 
   8   3   1        4.04        0.19      1.36 o 
   9   3   1       35.92       43.88      2.90 o 
  10   3   1       51.14       49.47      4.07 o 
  11   3   1       48.54       37.65      4.01 o 
  12   3   1       21.18       25.81      4.20 o 
 -13   4   1        0.05       -0.39      2.99 o 
 -12   4   1        4.12        5.60      3.95 o 
 -11   4   1        0.43        1.96      2.63 o 
 -10   4   1       23.73       21.47      2.50 o 
  -9   4   1       19.43       17.44      2.99 o 
  -8   4   1       39.36       27.77      2.76 o 
  -7   4   1       15.27       17.25      1.84 o 
  -6   4   1        2.75        7.62      1.37 o 
  -5   4   1        4.93        4.74      0.73 o 
  -4   4   1       75.95       69.58      2.01 o 
  -3   4   1      535.25      548.53      6.09 o 
  -2   4   1      211.71      207.67      3.26 o 
  -1   4   1        0.50        1.56      0.80 o 
   0   4   1      200.54      206.33      3.25 o 
   2   4   1      378.64      424.66      5.12 o 
   3   4   1      513.92      491.18      5.67 o 
   4   4   1        8.35        6.57      0.98 o 
   5   4   1        7.42       13.36      1.56 o 
   6   4   1       12.21       10.68      2.08 o 
   7   4   1       24.09       26.38      2.24 o 
   8   4   1       60.80       65.33      4.28 o 
   9   4   1       34.35       38.17      2.91 o 
  10   4   1       64.71       62.16      4.47 o 
  11   4   1       19.51       25.51      3.89 o 
  12   4   1        0.01       -3.89      2.79 o 
 -12   5   1        0.36       -2.31      2.84 o 
 -11   5   1        7.98       10.72      2.86 o 
 -10   5   1        0.29        1.26      1.72 o 
  -9   5   1       29.97       25.98      2.64 o 
  -8   5   1       34.28       33.51      2.64 o 
  -7   5   1       33.33       45.93      2.80 o 
  -6   5   1       78.93       76.09      3.13 o 
  -5   5   1        1.88        3.89      1.25 o 
  -4   5   1       31.74       36.40      1.75 o 
  -3   5   1        0.98        3.60      1.01 o 
  -2   5   1       15.87       28.72      1.52 o 
  -1   5   1       41.91       37.78      1.67 o 
   0   5   1      150.20      151.11      3.97 o 
   1   5   1       46.92       34.17      1.58 o 
   2   5   1       73.75      110.28      3.11 o 
   3   5   1       61.57       73.75      3.69 o 
   4   5   1        1.03        0.68      0.73 o 
   5   5   1       31.46       23.94      3.11 o 
   6   5   1      401.30      373.05     10.37 o 
   7   5   1       88.85       85.79      3.69 o 
   8   5   1        2.95        2.43      1.86 o 
   9   5   1        9.26       11.27      2.33 o 
  10   5   1        3.52        0.84      3.07 o 
  11   5   1        6.45        7.41      3.98 o 
 -11   6   1        1.83        6.47      2.33 o 
 -10   6   1        0.52       -1.46      2.00 o 
  -9   6   1        6.92        6.31      2.30 o 
  -8   6   1        6.48        0.65      1.57 o 
  -7   6   1      102.87      106.86      4.11 o 
  -6   6   1       14.73       12.50      2.07 o 
  -5   6   1      192.92      182.57      7.32 o 
  -4   6   1       17.91       22.88      1.67 o 
  -3   6   1      235.20      228.87      4.64 o 
  -2   6   1      218.05      206.68      3.90 o 
  -1   6   1      137.28      164.28      3.61 o 
   0   6   1      290.29      271.99      4.40 o 
   1   6   1       27.97       25.67      1.62 o 
   2   6   1        0.09       -0.12      0.79 o 
   3   6   1       22.37       22.69      2.16 o 
   4   6   1        0.29        0.57      1.20 o 
   5   6   1      132.76      130.42      4.17 o 
   6   6   1       29.97       33.02      2.60 o 
   7   6   1       40.27       42.54      3.14 o 
   8   6   1       59.91       64.50      3.81 o 
   9   6   1        8.49        6.84      4.75 o 
  10   6   1        3.55        5.25      2.29 o 
 -10   7   1        0.13        1.11      2.44 o 
  -9   7   1        9.01        6.67      2.30 o 
  -8   7   1       18.97       13.93      2.38 o 
  -7   7   1        2.27        1.12      1.61 o 
  -6   7   1       27.83       28.81      2.70 o 
  -5   7   1        8.47        6.90      1.68 o 
  -4   7   1       64.19       67.27      4.98 o 
  -3   7   1       21.69       17.68      1.88 o 
  -2   7   1       12.00       13.03      1.83 o 
  -1   7   1        2.58        1.72      1.03 o 
   0   7   1      215.54      230.69      4.29 o 
   1   7   1      158.56      173.28      4.75 o 
   2   7   1       80.25      103.03      3.41 o 
   3   7   1       15.52       18.80      1.65 o 
   4   7   1       18.14       21.44      2.39 o 
   5   7   1       16.23       17.16      3.46 o 
   6   7   1       48.89       43.12      3.20 o 
   7   7   1        2.16        1.60      2.90 o 
   8   7   1        1.35        1.92      2.27 o 
   9   7   1        0.40        1.78      2.51 o 
  -9   8   1        1.17        1.29      2.77 o 
  -8   8   1        1.13        1.91      2.15 o 
  -7   8   1        6.22        6.00      2.78 o 
  -6   8   1       23.22       23.06      3.38 o 
  -5   8   1       66.01       66.27      3.68 o 
  -4   8   1       24.07       23.88      2.75 o 
  -3   8   1        4.67        2.06      1.65 o 
  -2   8   1       18.31       26.75      2.33 o 
  -1   8   1       13.31       12.19      1.67 o 
   0   8   1        2.11        9.54      1.70 o 
   1   8   1      115.23      141.94      5.35 o 
   2   8   1        5.27        1.63      1.34 o 
   3   8   1       60.45       69.97      4.77 o 
   4   8   1       61.61       58.00      6.46 o 
   5   8   1       67.21       75.01      5.98 o 
   6   8   1        6.48        4.92      2.37 o 
   7   8   1       25.62       29.56      3.67 o 
   8   8   1       21.12       23.01      6.62 o 
  -7   9   1        6.53        5.17      5.33 o 
  -6   9   1        0.81       -2.98      1.99 o 
  -5   9   1       40.75       40.71      4.09 o 
  -4   9   1       15.83       23.61      3.27 o 
  -3   9   1       27.36       32.35      3.81 o 
  -2   9   1        3.14        8.36      2.05 o 
  -1   9   1        1.26        0.93      1.70 o 
   0   9   1       63.97       59.93      4.81 o 
   1   9   1       21.42       24.15      2.56 o 
   2   9   1       62.63       59.16      4.54 o 
   3   9   1       26.35       41.36      3.88 o 
   4   9   1       15.93       18.48      3.05 o 
   5   9   1        8.33       -0.05      2.17 o 
   6   9   1        0.93        3.95      2.50 o 
  -4  10   1       13.05        9.95      3.84 o 
  -3  10   1       16.24       16.76      5.01 o 
  -2  10   1       43.38       55.06      7.40 o 
  -1  10   1       12.81        5.43      5.08 o 
   0  10   1        1.36        0.21      1.81 o 
   1  10   1        0.18       -0.04      1.74 o 
   2  10   1        1.37        0.53      3.01 o 
   3  10   1       54.29       55.63      5.04 o 
   4  10   1       28.60       32.37      3.78 o 
 -14   0   2        1.99        1.18      7.55 o 
 -13   0   2       47.14       31.41      6.20 o 
 -12   0   2       89.42       83.59     12.38 o 
 -11   0   2        3.13        5.74      6.22 o 
 -10   0   2       51.40       63.10      4.87 o 
  -9   0   2       10.19        7.16      2.57 o 
  -8   0   2       50.69       59.76      4.48 o 
  -7   0   2      473.43      468.30      9.82 o 
  -6   0   2       75.83       52.56      2.26 o 
  -5   0   2     1042.63      989.67     13.10 o 
  -4   0   2    14758.55    13716.72    237.39 o 
  -3   0   2     1117.56     1098.18     13.54 o 
  -2   0   2      576.38      555.80      7.76 o 
  -1   0   2     1008.91     1002.92     12.04 o 
   0   0   2       76.78       90.21      1.80 o 
   1   0   2     2888.92     2811.47     32.53 o 
   2   0   2      188.17      226.69      3.97 o 
   3   0   2     1160.18     1240.79     15.84 o 
   4   0   2      448.41      442.52      7.43 o 
   5   0   2      215.13      174.31      4.12 o 
   6   0   2       74.86       92.99      3.19 o 
   7   0   2       30.20       20.01      2.46 o 
   8   0   2      186.24      181.15      9.18 o 
   9   0   2      316.13      364.76     10.94 o 
  10   0   2        1.85       -1.72      3.21 o 
  11   0   2       19.02       11.64      4.82 o 
  12   0   2        2.49        4.70      8.31 o 
 -14   1   2       12.36        6.94      3.55 o 
 -13   1   2       29.84       45.49      6.06 o 
 -12   1   2       14.94       13.12      3.25 o 
 -11   1   2       41.17       39.89      3.70 o 
 -10   1   2       52.48       55.37      3.70 o 
  -9   1   2       13.54       10.86      1.85 o 
  -8   1   2        1.81        0.72      0.94 o 
  -7   1   2      270.44      251.74      4.28 o 
  -6   1   2      136.63      120.91      2.69 o 
  -5   1   2      301.84      309.90      4.26 o 
  -4   1   2      746.11      703.49      7.42 o 
  -3   1   2     8304.89     8030.10     68.43 o 
  -2   1   2     1685.77     1613.81     13.56 o 
  -1   1   2     3182.26     3129.93     27.25 o 
   1   1   2      375.89      386.09      3.91 o 
   3   1   2     1260.76     1222.71     11.12 o 
   4   1   2     1473.17     1520.44     13.81 o 
   5   1   2       55.86       67.55      1.78 o 
   6   1   2      148.62      189.57      3.23 o 
   7   1   2       46.89       36.44      2.02 o 
   8   1   2       34.67       28.92      3.74 o 
   9   1   2        0.01       -1.21      1.91 o 
  10   1   2       31.04       18.11      2.95 o 
  11   1   2        4.25        2.92      2.95 o 
  12   1   2        2.67        6.82      3.31 o 
 -14   2   2        5.10        4.67      3.38 o 
 -13   2   2       26.24       22.23      4.53 o 
 -12   2   2        2.21       -1.41      2.20 o 
 -11   2   2      137.41      135.01      5.69 o 
 -10   2   2        9.15        8.44      2.35 o 
  -9   2   2        8.06        7.20      1.93 o 
  -8   2   2       56.11       61.15      2.60 o 
  -7   2   2        1.25        2.45      0.93 o 
  -6   2   2      488.67      450.61      5.92 o 
  -5   2   2      728.52      690.96      7.86 o 
  -4   2   2     1686.30     1624.17     14.27 o 
  -3   2   2     7636.71     7583.07     61.11 o 
  -2   2   2    10597.09    10574.96     91.55 o 
  -1   2   2     1790.13     1826.94     16.89 o 
   0   2   2        0.14        0.64      0.78 o 
   1   2   2     1809.94     1886.34     25.67 o 
   2   2   2      169.20      169.99      3.59 o 
   3   2   2      262.11      286.55      3.60 o 
   4   2   2      643.36      566.94      6.19 o 
   5   2   2       16.06       14.74      1.00 o 
   6   2   2      563.53      545.30      7.41 o 
   7   2   2       46.76       49.97      2.55 o 
   8   2   2      235.20      217.35      5.08 o 
   9   2   2      196.78      206.95      8.34 o 
  10   2   2        8.05        4.70      2.56 o 
  11   2   2        1.02        2.08      2.56 o 
  12   2   2        3.03        1.27      3.02 o 
 -13   3   2       23.36       26.78      3.95 o 
 -12   3   2        7.48        3.52      2.75 o 
 -11   3   2       27.38       15.16      2.97 o 
 -10   3   2       71.09       70.53      3.38 o 
  -9   3   2       17.86       22.36      2.19 o 
  -8   3   2        8.73       16.29      1.80 o 
  -7   3   2        0.15        1.16      1.09 o 
  -6   3   2      803.66      896.75     11.44 o 
  -5   3   2       93.34      107.03      2.19 o 
  -4   3   2     1057.74     1156.24     11.76 o 
  -3   3   2     2221.05     2458.21     21.14 o 
  -2   3   2      420.90      456.73      4.99 o 
  -1   3   2        2.41        2.75      0.87 o 
   0   3   2        0.22        0.62      0.50 o 
   1   3   2      204.26      217.38      3.02 o 
   2   3   2      435.19      408.82      5.02 o 
   3   3   2      822.89      846.80      8.46 o 
   4   3   2        4.43        5.02      1.02 o 
   5   3   2      177.47      181.92      3.30 o 
   6   3   2       75.97       83.86      3.29 o 
   7   3   2        0.48       -0.33      1.22 o 
   8   3   2       29.40       24.45      2.29 o 
   9   3   2       16.45       22.73      2.39 o 
  10   3   2        2.29        1.77      2.38 o 
  11   3   2        7.61        7.68      3.14 o 
 -13   4   2       42.57       48.07      4.80 o 
 -12   4   2        0.89        8.90      2.92 o 
 -11   4   2       71.51       77.48      4.99 o 
 -10   4   2        2.17        3.78      1.68 o 
  -9   4   2      101.77      122.87      6.14 o 
  -8   4   2        3.85        5.45      1.52 o 
  -7   4   2       59.59       52.26      2.69 o 
  -6   4   2        2.94        2.01      1.19 o 
  -5   4   2      668.44      722.93      8.49 o 
  -4   4   2      387.50      415.46      5.61 o 
  -3   4   2       99.21       99.40      2.38 o 
  -2   4   2      490.23      496.89      5.76 o 
  -1   4   2        1.40        1.12      1.14 o 
   0   4   2     1833.68     1859.20     20.62 o 
   1   4   2       20.68       11.84      1.07 o 
   2   4   2      133.23      156.09      2.75 o 
   3   4   2      273.36      270.33      3.83 o 
   4   4   2      188.19      177.02      3.37 o 
   5   4   2        0.02       -0.45      1.06 o 
   6   4   2        9.37       11.46      1.66 o 
   7   4   2       19.61       16.55      2.17 o 
   8   4   2      273.09      252.75      8.40 o 
   9   4   2       10.24        4.14      1.88 o 
  10   4   2        8.99        5.33      2.68 o 
  11   4   2        0.17        0.80      2.78 o 
 -12   5   2        1.38        4.28      2.86 o 
 -11   5   2        0.64       -2.05      1.80 o 
 -10   5   2        5.18        3.82      1.94 o 
  -9   5   2       83.30       93.61      4.48 o 
  -8   5   2       84.42       80.88      3.58 o 
  -7   5   2        5.83        5.47      1.53 o 
  -6   5   2        7.35        5.68      1.38 o 
  -5   5   2        7.49        8.65      1.78 o 
  -4   5   2      141.01      142.07      3.75 o 
  -3   5   2      333.96      312.87      4.50 o 
  -2   5   2       13.95       11.58      1.13 o 
  -1   5   2      245.18      266.70      4.76 o 
   0   5   2       81.29       86.81      2.30 o 
   1   5   2      756.51      811.89      8.76 o 
   2   5   2       34.63       33.33      1.53 o 
   3   5   2       51.99       46.58      1.86 o 
   4   5   2      101.32       83.79      2.41 o 
   5   5   2       93.27       94.20      4.07 o 
   6   5   2       50.52       42.23      3.53 o 
   7   5   2        6.77        6.51      1.71 o 
   8   5   2       39.03       38.97      3.07 o 
   9   5   2        9.23       20.38      2.65 o 
  10   5   2        6.29        1.49      2.21 o 
 -11   6   2       41.70       36.98      3.41 o 
 -10   6   2        8.08        6.11      2.16 o 
  -9   6   2       18.21       14.34      2.33 o 
  -8   6   2        9.65       13.85      2.26 o 
  -7   6   2       35.96       44.01      5.27 o 
  -6   6   2      101.21       90.54      3.66 o 
  -5   6   2        0.03       -1.55      1.03 o 
  -4   6   2       13.24       10.38      1.30 o 
  -3   6   2      526.21      533.01      7.77 o 
  -2   6   2       35.73       42.86      1.96 o 
  -1   6   2      125.67      138.99      4.11 o 
   0   6   2       77.46       87.67      2.65 o 
   1   6   2       70.65       67.23      3.07 o 
   2   6   2        3.18        0.78      0.96 o 
   3   6   2      212.11      198.34      3.98 o 
   4   6   2       48.04       47.13      2.86 o 
   5   6   2       35.60       37.82      2.78 o 
   6   6   2       76.62       74.87      3.75 o 
   7   6   2        7.06        6.16      1.87 o 
   8   6   2       30.46       33.01      3.62 o 
   9   6   2       44.38       48.39      5.69 o 
  10   6   2       26.10       26.72      3.70 o 
 -10   7   2        1.28        0.34      2.31 o 
  -9   7   2        6.27        5.99      2.18 o 
  -8   7   2       78.60       75.04      4.58 o 
  -7   7   2      151.73      143.08      5.10 o 
  -6   7   2       37.37       34.96      2.77 o 
  -5   7   2        3.17        0.76      1.46 o 
  -4   7   2        0.85        1.77      1.50 o 
  -3   7   2       13.41       16.16      1.59 o 
  -2   7   2        2.60        0.06      1.19 o 
  -1   7   2       59.31       67.28      3.16 o 
   0   7   2       72.57       73.29      2.48 o 
   1   7   2       50.62       49.74      3.27 o 
   2   7   2        0.51       -0.73      1.00 o 
   3   7   2        3.87        1.44      2.31 o 
   4   7   2       11.61       10.45      3.06 o 
   5   7   2      162.93      154.72      5.90 o 
   6   7   2      151.84      143.50      5.92 o 
   7   7   2        0.58       -0.72      1.93 o 
   8   7   2       17.50       23.20      6.62 o 
   9   7   2        0.35        0.80      2.47 o 
  -9   8   2        1.64       -0.99      2.00 o 
  -8   8   2        0.03        0.03      1.93 o 
  -7   8   2        5.25        3.84      1.96 o 
  -6   8   2        1.74        0.47      2.87 o 
  -5   8   2        8.97        5.61      2.34 o 
  -4   8   2        1.39        2.81      1.87 o 
  -3   8   2      206.53      211.13      7.62 o 
  -2   8   2       24.73       14.25      2.32 o 
  -1   8   2      114.15      116.91      4.28 o 
   0   8   2       25.84       22.45      2.87 o 
   1   8   2       30.02       33.68      4.03 o 
   2   8   2       50.30       42.17      2.78 o 
   3   8   2       23.87       25.09      4.28 o 
   4   8   2       83.70       71.57      4.52 o 
   5   8   2        3.76        4.80      2.30 o 
   6   8   2       12.48        9.88      2.56 o 
   7   8   2        1.18        1.31      2.59 o 
  -7   9   2        3.06        2.55      2.64 o 
  -6   9   2        0.00        3.92      2.67 o 
  -5   9   2       87.83      102.72     10.45 o 
  -4   9   2       82.77       78.43      4.77 o 
  -3   9   2        2.60        0.49      2.95 o 
  -2   9   2        0.34        1.11      1.61 o 
  -1   9   2        0.54        2.90      1.56 o 
   0   9   2       28.88       32.48      2.91 o 
   1   9   2        2.63        2.93      2.66 o 
   2   9   2        0.79        0.16      2.24 o 
   3   9   2        3.63        0.38      2.03 o 
   4   9   2        6.33        2.71      2.33 o 
   5   9   2        0.02        2.71      2.41 o 
   6   9   2        4.01        2.12      3.74 o 
  -5  10   2        3.26        0.74      6.81 o 
  -4  10   2        2.76       -0.47      4.66 o 
  -3  10   2       29.13       23.13      3.61 o 
  -2  10   2       63.83       62.43      4.01 o 
  -1  10   2       40.71       51.37      3.74 o 
   0  10   2        9.08        8.71      2.23 o 
   1  10   2        0.21        2.97      2.65 o 
   2  10   2        4.67        2.95      3.13 o 
   3  10   2        8.06        5.53      2.87 o 
 -14   1   3        2.52       -4.39      3.08 o 
 -13   1   3        1.23        3.18      2.85 o 
 -12   1   3       48.18       41.73      3.80 o 
 -11   1   3       16.05       17.33      5.33 o 
 -10   1   3       36.39       35.75      3.14 o 
  -9   1   3      116.87      117.74      2.96 o 
  -8   1   3       60.41       73.74      3.43 o 
  -7   1   3      683.88      676.07      7.10 o 
  -6   1   3       10.92        9.83      0.86 o 
  -5   1   3        8.54        8.26      0.84 o 
  -4   1   3      493.89      495.74      5.08 o 
  -3   1   3     2526.72     2550.73     23.96 o 
  -2   1   3     1024.66      981.41      8.72 o 
  -1   1   3     1508.48     1528.81     14.03 o 
   0   1   3      672.87      669.26      7.54 o 
   1   1   3     2528.31     2434.22     20.36 o 
   2   1   3     2164.95     2245.82     19.15 o 
   3   1   3     2535.73     2513.03     21.58 o 
   4   1   3      137.41      125.30      2.40 o 
   5   1   3       14.03       28.15      1.48 o 
   6   1   3       17.46       17.50      1.27 o 
   7   1   3      161.44      178.00      4.09 o 
   8   1   3       37.31       36.91      2.95 o 
   9   1   3        1.09        0.70      2.42 o 
  10   1   3        3.82        1.77      2.48 o 
  11   1   3       20.63       21.54      6.13 o 
 -14   2   3        5.42       -2.05      4.16 o 
 -13   2   3       33.80       33.92      3.92 o 
 -12   2   3       50.92       61.88      4.43 o 
 -11   2   3       77.79       79.28      4.62 o 
 -10   2   3       48.82       57.99      3.87 o 
  -9   2   3        8.42        3.48      1.84 o 
  -8   2   3        0.44        0.67      1.56 o 
  -7   2   3       10.13        9.50      1.38 o 
  -6   2   3      769.36      867.44      9.67 o 
  -5   2   3        0.60        2.40      0.61 o 
  -4   2   3      969.61     1048.18      9.69 o 
  -3   2   3     2409.77     2295.50     19.42 o 
  -1   2   3        4.53        7.21      1.12 o 
   0   2   3        3.10        1.22      0.51 o 
   1   2   3      251.83      254.38      3.35 o 
   2   2   3       17.83       26.77      1.08 o 
   4   2   3      101.63      111.55      4.10 o 
   5   2   3        0.45        1.36      0.77 o 
   6   2   3      146.04      147.13      3.57 o 
   7   2   3        3.38        7.42      1.48 o 
   8   2   3       18.74       10.78      1.82 o 
   9   2   3        0.57        1.02      2.25 o 
  10   2   3       34.77       39.80      4.25 o 
  11   2   3        5.06        3.73      2.98 o 
 -14   3   3       11.71       10.20      3.56 o 
 -13   3   3        0.26        2.25      2.56 o 
 -12   3   3        0.24        1.06      2.43 o 
 -11   3   3        4.36        7.79      2.62 o 
 -10   3   3      142.18      141.79      4.41 o 
  -9   3   3      117.88      109.55      4.00 o 
  -8   3   3      230.47      263.45      5.42 o 
  -7   3   3      102.36      109.80      3.30 o 
  -6   3   3      201.95      191.45      7.22 o 
  -5   3   3      471.35      465.66      5.74 o 
  -4   3   3     1027.94     1135.45     10.63 o 
  -3   3   3     1695.82     1749.11     15.46 o 
  -2   3   3       67.92       80.66      1.66 o 
  -1   3   3        1.68        2.49      0.64 o 
   0   3   3     1000.87     1082.46     12.30 o 
   1   3   3     1226.85     1149.76     11.63 o 
   2   3   3       20.21       15.10      1.48 o 
   3   3   3      512.66      468.86      5.48 o 
   4   3   3       26.30       29.05      1.33 o 
   5   3   3       22.80       20.10      1.59 o 
   6   3   3      264.18      232.22      5.26 o 
   7   3   3        9.46       13.63      1.88 o 
   8   3   3      173.22      198.99      9.08 o 
   9   3   3       63.63       57.47      5.85 o 
  10   3   3       53.71       56.69      4.79 o 
  11   3   3        6.99        0.40      3.06 o 
 -13   4   3        1.22       -2.88      2.66 o 
 -12   4   3       14.84       18.63      3.59 o 
 -11   4   3        0.42       -2.47      2.08 o 
 -10   4   3       31.36       30.43      2.66 o 
  -9   4   3        2.40        2.71      1.52 o 
  -8   4   3      237.24      228.89      5.28 o 
  -7   4   3       56.22       47.00      4.00 o 
  -6   4   3      304.44      294.17      5.59 o 
  -5   4   3        5.59        4.62      0.90 o 
  -4   4   3      495.22      454.84      6.12 o 
  -3   4   3      132.32      119.58      2.29 o 
  -2   4   3      217.18      221.98      4.37 o 
  -1   4   3     1059.26     1057.21     11.15 o 
   0   4   3        6.51        7.61      0.84 o 
   1   4   3      340.69      363.98      4.68 o 
   2   4   3        1.20        2.55      0.73 o 
   3   4   3     1587.32     1622.24     15.20 o 
   4   4   3        0.91       -0.12      0.99 o 
   5   4   3        2.13        1.61      1.22 o 
   6   4   3      105.41      102.14      4.04 o 
   7   4   3      154.01      156.94      4.90 o 
   8   4   3       53.62       55.50      3.44 o 
   9   4   3        0.09       -0.70      1.77 o 
  10   4   3       17.76       11.66      3.29 o 
 -13   5   3        0.75        2.57      3.99 o 
 -12   5   3        0.18        0.41      2.78 o 
 -11   5   3        8.60        9.35      2.28 o 
 -10   5   3        1.22       -0.43      1.68 o 
  -9   5   3      101.61      104.57      4.79 o 
  -8   5   3      137.74      126.26      4.22 o 
  -7   5   3        1.36       -0.90      1.25 o 
  -6   5   3      115.18      114.09      4.24 o 
  -5   5   3        5.76        1.28      1.62 o 
  -4   5   3       63.75       99.91      2.60 o 
  -3   5   3       61.56       58.69      1.81 o 
  -2   5   3        6.75        4.03      0.92 o 
  -1   5   3       52.75       52.64      1.80 o 
   0   5   3       62.90       76.72      3.38 o 
   1   5   3       10.75       17.02      1.21 o 
   2   5   3      376.26      389.54      5.30 o 
   3   5   3       60.20       70.79      2.34 o 
   4   5   3      102.32      111.29      3.80 o 
   5   5   3       95.73       99.16      3.73 o 
   6   5   3        5.23        9.94      2.01 o 
   7   5   3       16.57       17.09      2.24 o 
   8   5   3       20.13       19.23      2.48 o 
   9   5   3       43.41       44.20      4.15 o 
  10   5   3       54.30       65.66      7.12 o 
 -12   6   3       16.93       20.30      3.82 o 
 -11   6   3        0.00       -1.18      2.00 o 
 -10   6   3        0.01        0.54      2.00 o 
  -9   6   3        0.08        0.70      1.69 o 
  -8   6   3       79.34       73.83      3.71 o 
  -7   6   3      110.32      109.63      4.29 o 
  -6   6   3       84.89       75.14      3.41 o 
  -5   6   3       42.36       52.62      2.93 o 
  -4   6   3        1.76        1.75      0.99 o 
  -3   6   3      145.49      143.54      3.21 o 
  -2   6   3      197.65      201.36      3.70 o 
  -1   6   3       22.29       25.12      1.52 o 
   0   6   3       54.80       47.61      2.17 o 
   1   6   3        6.19       15.00      1.31 o 
   2   6   3        8.70        8.24      1.38 o 
   3   6   3        7.22        3.95      1.11 o 
   4   6   3        5.38        3.58      1.66 o 
   5   6   3        0.00       -0.65      1.61 o 
   6   6   3        8.42        7.96      2.35 o 
   7   6   3        1.22       -0.14      2.28 o 
   8   6   3        0.14        2.09      2.70 o 
   9   6   3        9.28        8.81      2.90 o 
 -11   7   3        6.84        5.14      4.40 o 
 -10   7   3        4.40        4.60      2.27 o 
  -9   7   3       14.79       15.50      2.42 o 
  -8   7   3        2.73        2.34      1.86 o 
  -7   7   3        0.39       -2.04      1.61 o 
  -6   7   3       88.52       97.05      4.23 o 
  -5   7   3      157.47      142.57      5.21 o 
  -4   7   3      191.40      200.21      5.72 o 
  -3   7   3        0.79        1.44      1.12 o 
  -2   7   3        3.05        2.03      1.09 o 
  -1   7   3        9.77        8.50      1.56 o 
   0   7   3       24.03       34.96      3.02 o 
   1   7   3        8.57       11.54      1.62 o 
   2   7   3        4.49        0.91      1.19 o 
   3   7   3       74.57       69.87      4.19 o 
   4   7   3       17.80       17.05      2.54 o 
   5   7   3       20.52       25.31      3.15 o 
   6   7   3        0.47        0.21      2.05 o 
   7   7   3        4.04        1.46      2.10 o 
   8   7   3        0.85       -0.71      3.23 o 
  -9   8   3        2.76       -0.46      2.67 o 
  -8   8   3        9.67        8.74      3.02 o 
  -7   8   3        5.83        2.69      2.55 o 
  -6   8   3       10.07        7.55      5.19 o 
  -5   8   3       10.80        5.18      2.89 o 
  -4   8   3       20.61       20.37      2.51 o 
  -3   8   3      234.01      273.54      6.33 o 
  -2   8   3      177.12      184.90      5.08 o 
  -1   8   3       20.64       33.38      2.70 o 
   0   8   3       24.77       20.65      2.63 o 
   1   8   3       19.10       26.93      3.36 o 
   2   8   3       49.07       55.58      3.14 o 
   3   8   3        2.61        1.86      2.08 o 
   4   8   3        1.33        1.88      2.04 o 
   5   8   3       22.36       20.25      3.00 o 
   6   8   3       26.67       26.98      3.69 o 
   7   8   3       14.30       11.36      3.20 o 
  -8   9   3        0.79        2.92      3.52 o 
  -7   9   3       14.42       16.04      4.12 o 
  -6   9   3        4.83        2.87      3.21 o 
  -5   9   3       51.88       47.46      4.84 o 
  -4   9   3       13.41       18.64      5.19 o 
  -3   9   3        2.39        6.85      1.79 o 
  -2   9   3        9.46        8.32      2.07 o 
  -1   9   3        2.83        3.72      1.63 o 
   0   9   3       15.01       14.50      2.30 o 
   1   9   3      134.83      132.83     11.39 o 
   2   9   3       21.38       13.78      3.28 o 
   3   9   3        6.79        2.77      2.13 o 
   4   9   3       23.73       17.95      3.14 o 
   5   9   3        6.01        1.01      2.53 o 
  -5  10   3        0.30       -3.05      2.04 o 
  -4  10   3        7.25        5.24      2.34 o 
  -3  10   3        1.43        1.80      2.12 o 
  -2  10   3        4.32        3.87      1.94 o 
  -1  10   3        3.54        1.13      1.79 o 
   0  10   3       18.60       15.10      2.56 o 
   1  10   3       17.64       19.15      3.94 o 
   2  10   3        8.69        1.39      2.54 o 
 -14   0   4       69.70       92.62      9.28 o 
 -13   0   4       80.39       76.27      7.89 o 
 -12   0   4       58.39       57.52      6.72 o 
 -11   0   4        1.77        0.53      2.42 o 
 -10   0   4       91.88       96.76      5.29 o 
  -9   0   4      230.96      250.48     16.19 o 
  -8   0   4      129.15      120.84      8.26 o 
  -7   0   4     1380.32     1363.09     26.71 o 
  -6   0   4      189.76      213.10      4.20 o 
  -5   0   4     1234.03     1263.58     16.26 o 
  -4   0   4      720.06      715.50      9.81 o 
  -3   0   4     1346.50     1236.96     15.58 o 
  -2   0   4      687.81      727.84      9.74 o 
  -1   0   4      754.26      776.86     14.13 o 
   0   0   4     2101.85     2151.61     25.65 o 
   1   0   4     1717.45     1617.30     19.99 o 
   2   0   4      434.45      415.18      6.71 o 
   3   0   4     1343.28     1527.44     19.76 o 
   4   0   4     1079.07      986.22     14.10 o 
   5   0   4      526.62      562.49      9.54 o 
   6   0   4       81.82       67.14      3.16 o 
   7   0   4      307.43      275.96      8.89 o 
   8   0   4       99.77      104.68      7.21 o 
   9   0   4        0.60       -1.51      3.93 o 
  10   0   4        1.35       -1.33      4.13 o 
  11   0   4       60.19       61.28      9.18 o 
 -14   1   4        0.59        2.24      4.58 o 
 -13   1   4        0.57        1.48      2.86 o 
 -12   1   4        0.00        3.64      2.32 o 
 -11   1   4        1.91        1.27      2.02 o 
 -10   1   4       60.89       57.74      3.54 o 
  -9   1   4       67.12       59.37      2.15 o 
  -8   1   4      163.76      148.39      3.13 o 
  -7   1   4      104.16       81.29      2.04 o 
  -6   1   4      816.64      816.81      8.10 o 
  -5   1   4      162.59      158.95      2.41 o 
  -3   1   4      390.83      395.00      4.28 o 
  -2   1   4      157.10      151.27      2.32 o 
  -1   1   4      259.09      256.26      3.04 o 
   0   1   4     3475.13     3496.90     28.84 o 
   1   1   4     1282.39     1269.19     11.42 o 
   2   1   4      253.75      235.96      3.23 o 
   3   1   4       61.21       64.30      1.74 o 
   4   1   4      216.42      188.69      3.17 o 
   5   1   4       85.90       98.88      2.83 o 
   6   1   4        3.93        1.80      0.97 o 
   7   1   4       14.39       22.72      2.00 o 
   8   1   4        0.01       -1.48      1.87 o 
   9   1   4      128.37      138.08      5.78 o 
  10   1   4        3.40        5.91      4.14 o 
  11   1   4        1.49        1.77      3.45 o 
 -14   2   4        3.10       10.74      3.67 o 
 -13   2   4        1.28       -1.82      3.85 o 
 -12   2   4       35.27       43.83      4.79 o 
 -11   2   4       56.50       60.88      4.51 o 
 -10   2   4       57.63       55.65      6.36 o 
  -9   2   4       37.64       44.34      3.17 o 
  -8   2   4       44.76       51.63      2.81 o 
  -7   2   4      295.27      301.45      3.90 o 
  -6   2   4       16.33       16.15      1.76 o 
  -5   2   4       67.33       75.40      2.69 o 
  -4   2   4      267.67      260.48      3.32 o 
  -3   2   4     3520.67     3599.22     29.85 o 
  -2   2   4     1483.78     1459.91     13.95 o 
  -1   2   4       79.97       86.97      2.10 o 
   0   2   4      200.98      225.82      3.28 o 
   1   2   4        8.44        6.33      0.90 o 
   2   2   4       47.22       54.76      2.00 o 
   3   2   4       29.07       15.11      1.03 o 
   4   2   4       76.87       74.33      2.63 o 
   5   2   4        2.03        1.51      0.85 o 
   6   2   4      247.09      222.31      4.61 o 
   7   2   4      141.04      145.52      4.86 o 
   8   2   4       14.49       12.75      2.83 o 
   9   2   4       16.17       15.66      3.41 o 
  10   2   4        2.98        3.16      2.80 o 
  11   2   4        2.18        0.26      2.94 o 
 -14   3   4        4.72        5.29      3.37 o 
 -13   3   4        2.63        2.54      2.85 o 
 -12   3   4        6.73        4.67      2.66 o 
 -11   3   4       12.03       19.96      3.08 o 
 -10   3   4       39.77       33.60      2.31 o 
  -9   3   4        2.55        1.49      1.19 o 
  -8   3   4      152.23      158.61      4.22 o 
  -7   3   4      221.87      224.96      5.78 o 
  -6   3   4      203.90      186.76      3.66 o 
  -5   3   4      309.32      300.77      3.91 o 
  -4   3   4       98.19      133.89      2.84 o 
  -3   3   4        0.25       -0.64      0.46 o 
  -2   3   4        2.73        4.00      1.04 o 
  -1   3   4      100.08      135.41      2.51 o 
   0   3   4      652.82      648.29      7.54 o 
   1   3   4      318.35      339.92      4.24 o 
   2   3   4      605.28      680.89      7.25 o 
   3   3   4      156.04      155.86      3.87 o 
   4   3   4       76.99       87.22      2.23 o 
   5   3   4       46.92       47.22      2.56 o 
   6   3   4       59.30       50.43      2.91 o 
   7   3   4       15.69       19.95      2.28 o 
   8   3   4       14.64       21.17      2.54 o 
   9   3   4       77.15       91.56      5.86 o 
  10   3   4        0.75        3.28      3.26 o 
 -13   4   4        0.38        0.76      3.11 o 
 -12   4   4        1.88        0.96      3.77 o 
 -11   4   4        6.56        7.58      1.61 o 
 -10   4   4       41.55       33.89      3.72 o 
  -9   4   4        8.54        5.12      1.50 o 
  -8   4   4      130.89      124.24      3.92 o 
  -7   4   4        0.01       -0.81      0.88 o 
  -6   4   4      683.94      751.20      8.78 o 
  -5   4   4     1776.90     1717.10     15.78 o 
  -4   4   4     2317.10     2373.37     20.97 o 
  -3   4   4        1.82        0.31      0.73 o 
  -2   4   4      144.54      161.47      2.72 o 
  -1   4   4        3.51        3.82      0.70 o 
   0   4   4      603.16      650.10     10.09 o 
   1   4   4      198.74      220.86      3.78 o 
   2   4   4       28.90       22.03      1.65 o 
   3   4   4       10.94       11.15      1.11 o 
   4   4   4       81.07       74.18      3.51 o 
   5   4   4       64.78       70.89      3.24 o 
   6   4   4       62.12       65.95      3.37 o 
   7   4   4      160.81      174.85      9.88 o 
   8   4   4        8.32       12.10      2.50 o 
   9   4   4       53.11       47.51      4.15 o 
  10   4   4        0.44       -2.21      3.48 o 
 -13   5   4        0.53       -1.69      3.21 o 
 -12   5   4        9.88        8.18      3.13 o 
 -11   5   4       21.42       14.93      3.15 o 
 -10   5   4      127.65      113.31      6.49 o 
  -9   5   4       82.54       83.90      6.29 o 
  -8   5   4        1.22        1.40      1.96 o 
  -7   5   4        3.10        5.33      1.74 o 
  -6   5   4        8.71        9.53      2.56 o 
  -5   5   4     1184.26     1186.62     12.82 o 
  -4   5   4      534.03      571.56      6.74 o 
  -3   5   4       19.63       18.36      1.17 o 
  -2   5   4       63.63       65.58      2.17 o 
  -1   5   4      100.36      100.56      2.35 o 
   0   5   4       22.24       11.35      1.70 o 
   1   5   4        8.96        3.70      1.14 o 
   2   5   4       56.03       55.66      2.27 o 
   3   5   4        5.24        6.23      1.30 o 
   4   5   4       79.32       77.60      8.49 o 
   5   5   4      178.14      179.04      6.04 o 
   6   5   4       16.62       19.91      2.72 o 
   7   5   4       18.19       13.40      2.87 o 
   8   5   4        1.62       -0.56      2.51 o 
   9   5   4        0.06        0.03      2.31 o 
 -12   6   4        2.68        3.93      1.95 o 
 -11   6   4        5.85        2.51      1.69 o 
 -10   6   4        9.59        7.62      1.95 o 
  -9   6   4       12.92       10.60      1.90 o 
  -8   6   4        0.01       -0.24      1.42 o 
  -7   6   4      128.89      124.33      3.99 o 
  -6   6   4       22.17       20.50      1.91 o 
  -5   6   4      311.18      281.11      6.42 o 
  -4   6   4       48.92       55.15      3.27 o 
  -3   6   4       11.37        7.02      1.39 o 
  -2   6   4      133.86      154.46      4.40 o 
  -1   6   4      275.90      285.73      5.35 o 
   0   6   4      225.99      219.43      5.59 o 
   1   6   4       28.95       30.73      2.51 o 
   2   6   4      168.52      163.42      4.39 o 
   3   6   4        4.53        5.83      2.46 o 
   4   6   4       65.56       72.86      4.28 o 
   5   6   4      226.31      241.59      7.37 o 
   6   6   4       71.09       85.56      6.86 o 
   7   6   4        3.82        5.99      2.34 o 
   8   6   4        2.13        1.50      2.23 o 
 -11   7   4        6.98        7.90      2.29 o 
 -10   7   4        2.50        2.88      2.81 o 
  -9   7   4        1.57        2.19      1.67 o 
  -8   7   4        0.75        2.57      1.61 o 
  -7   7   4      154.50      139.24      5.14 o 
  -6   7   4      295.17      295.27      7.28 o 
  -5   7   4       26.18       29.75      2.73 o 
  -4   7   4        0.01        0.62      1.17 o 
  -3   7   4      133.63      133.59      4.25 o 
  -2   7   4        0.54        1.22      1.18 o 
  -1   7   4        1.97        4.08      1.79 o 
   0   7   4      295.34      262.82      5.88 o 
   1   7   4        1.73        0.44      1.15 o 
   2   7   4      117.13      109.80      4.12 o 
   3   7   4        0.24       -1.37      1.47 o 
   4   7   4       66.76       64.51      4.36 o 
   5   7   4        0.00       -1.04      1.88 o 
   6   7   4        8.78       11.27      2.87 o 
   7   7   4       33.06       32.50      5.87 o 
 -10   8   4        0.83       -0.30      1.88 o 
  -9   8   4        0.01       -0.10      1.81 o 
  -8   8   4        3.19        3.84      2.32 o 
  -7   8   4       14.85       18.38      2.65 o 
  -6   8   4        5.07        8.43      2.30 o 
  -5   8   4       60.19       55.04      4.03 o 
  -4   8   4        6.03        4.65      1.54 o 
  -3   8   4       25.93       18.57      3.46 o 
  -2   8   4       64.68       67.49      3.39 o 
  -1   8   4        7.68        9.18      1.92 o 
   0   8   4        1.38        2.03      1.39 o 
   1   8   4        0.17       -1.56      1.27 o 
   2   8   4       45.05       56.83      5.11 o 
   3   8   4       72.03       72.22      4.73 o 
   4   8   4        0.83       -2.76      1.84 o 
   5   8   4        5.43        5.48      3.16 o 
   6   8   4        1.47       -2.34      2.12 o 
  -8   9   4       11.60       10.57      4.37 o 
  -7   9   4        0.13        3.34      1.93 o 
  -6   9   4        0.05        3.27      1.80 o 
  -5   9   4        5.20        0.64      2.19 o 
  -4   9   4        0.13       -0.04      2.67 o 
  -3   9   4       10.40       10.78      3.83 o 
  -2   9   4       43.16       53.12      3.54 o 
  -1   9   4       40.06       44.77      3.56 o 
   0   9   4       17.90       14.93      2.98 o 
   1   9   4        4.31        6.28      2.51 o 
   2   9   4       11.60        7.99      3.07 o 
   3   9   4       22.20       21.51      4.79 o 
   4   9   4       41.08       43.44      4.84 o 
  -4  10   4       19.21       22.42      4.54 o 
  -3  10   4        1.51       -1.04      2.28 o 
  -2  10   4       14.35       10.35      3.74 o 
  -1  10   4        2.75        4.37      2.05 o 
   0  10   4       29.16       35.01      7.03 o 
   1  10   4        0.11        0.03      3.85 o 
 -15   1   5       12.13       14.54      4.39 o 
 -14   1   5       52.69       59.02     12.09 o 
 -13   1   5        0.98       -1.17      2.80 o 
 -12   1   5        0.09       -2.58      2.12 o 
 -11   1   5        5.71        0.95      1.93 o 
 -10   1   5       75.37       62.93      3.14 o 
  -9   1   5        1.64        4.23      1.67 o 
  -8   1   5      100.08       86.98      2.28 o 
  -7   1   5      973.98      960.79      9.55 o 
  -6   1   5        0.11        2.92      0.78 o 
  -5   1   5      380.86      371.17      4.58 o 
  -4   1   5      384.14      360.52      5.68 o 
  -3   1   5     1282.35     1303.71     11.78 o 
  -2   1   5     4237.81     4111.85     33.93 o 
  -1   1   5     2170.99     2151.99     19.75 o 
   0   1   5     2852.63     2960.07     24.84 o 
   1   1   5     2004.83     2202.67     19.07 o 
   2   1   5      270.36      297.08      3.96 o 
   3   1   5      144.96      152.14      3.18 o 
   4   1   5      170.69      168.76      3.56 o 
   5   1   5      978.19      961.32     10.34 o 
   6   1   5       30.41       41.95      3.60 o 
   7   1   5      177.64      199.83      5.02 o 
   8   1   5      101.64      105.39      6.15 o 
   9   1   5       11.07        3.72      2.71 o 
  10   1   5        8.66        2.73      2.99 o 
 -14   2   5        3.79       -1.07      2.95 o 
 -13   2   5        7.34        8.52      2.70 o 
 -12   2   5       54.31       61.37      4.29 o 
 -11   2   5        0.06        0.94      2.05 o 
 -10   2   5       24.65       32.12      2.11 o 
  -9   2   5       68.22       69.89      3.65 o 
  -8   2   5        5.58       10.75      1.66 o 
  -7   2   5      296.09      264.09      3.70 o 
  -6   2   5       95.76       98.21      4.54 o 
  -5   2   5      723.39      722.19      7.42 o 
  -4   2   5       88.03       68.02      1.62 o 
  -3   2   5     1256.76     1314.27     12.08 o 
  -2   2   5       27.83       21.51      1.12 o 
  -1   2   5       45.03       33.48      1.47 o 
   0   2   5      370.01      383.13      4.80 o 
   1   2   5      292.86      314.23      5.24 o 
   2   2   5      303.64      333.58      4.35 o 
   3   2   5      284.71      314.63      5.10 o 
   4   2   5        6.77        4.66      0.97 o 
   5   2   5        0.26        0.16      0.89 o 
   6   2   5      534.33      551.47     10.45 o 
   7   2   5      167.33      164.70      4.99 o 
   8   2   5       11.77        2.43      2.31 o 
   9   2   5        0.07       -1.46      2.52 o 
  10   2   5       38.00       39.35      4.66 o 
 -14   3   5        1.10        2.36      2.90 o 
 -13   3   5        0.98        1.37      2.58 o 
 -12   3   5        4.17        2.31      2.22 o 
 -11   3   5      187.46      192.03      4.92 o 
 -10   3   5      271.44      268.36      8.95 o 
  -9   3   5       56.55       56.46      2.58 o 
  -8   3   5       27.16       27.40      2.37 o 
  -7   3   5       85.20       95.10      2.71 o 
  -6   3   5      148.45      155.11      2.72 o 
  -5   3   5      264.82      243.38      3.64 o 
  -4   3   5      581.34      540.72      5.97 o 
  -3   3   5      360.11      422.06      4.86 o 
  -2   3   5      904.68      874.49      9.40 o 
  -1   3   5       24.85       34.35      1.66 o 
   0   3   5     2546.49     2644.74     24.43 o 
   1   3   5       14.02       10.03      0.96 o 
   2   3   5       25.67       21.99      1.30 o 
   3   3   5       68.41       62.78      2.05 o 
   4   3   5       14.01       18.42      1.42 o 
   5   3   5      183.08      167.64      4.28 o 
   6   3   5       12.22        9.10      1.82 o 
   7   3   5      358.18      363.22      8.21 o 
   8   3   5       21.34       20.44      4.27 o 
   9   3   5        0.11        0.53      3.31 o 
 -14   4   5       10.26       13.59      3.45 o 
 -13   4   5       24.45       22.22      3.54 o 
 -12   4   5        1.64        1.67      2.42 o 
 -11   4   5       15.50       17.77      2.09 o 
 -10   4   5        6.72        4.67      1.53 o 
  -9   4   5       34.46       31.01      3.14 o 
  -8   4   5       10.91       10.51      2.32 o 
  -7   4   5       79.26      108.54      3.32 o 
  -6   4   5      140.46      149.58      3.09 o 
  -5   4   5        1.27        0.12      0.64 o 
  -4   4   5       86.07       90.41      3.35 o 
  -3   4   5      132.97      163.47      2.75 o 
  -2   4   5      872.81      863.79      9.69 o 
  -1   4   5        1.02        0.71      1.00 o 
   0   4   5       13.62       13.41      1.36 o 
   1   4   5       30.98       24.37      1.70 o 
   2   4   5        0.00       -0.57      0.76 o 
   3   4   5       69.79       77.56      2.62 o 
   4   4   5       54.41       60.32      3.56 o 
   5   4   5      297.12      290.54      7.61 o 
   6   4   5       13.72       17.43      2.81 o 
   7   4   5        3.50       11.19      5.74 o 
   8   4   5        4.37        2.90      3.06 o 
   9   4   5        2.05        7.77      3.85 o 
 -13   5   5       11.52       18.62      4.99 o 
 -12   5   5       16.90       14.83      2.29 o 
 -11   5   5       21.32       28.49      2.59 o 
 -10   5   5      133.84      148.58      4.61 o 
  -9   5   5       19.48       18.47      2.46 o 
  -8   5   5      318.76      304.17      6.16 o 
  -7   5   5      472.16      447.92     10.05 o 
  -6   5   5      597.92      654.19     10.08 o 
  -5   5   5       95.51       96.65      4.75 o 
  -4   5   5        0.00        0.29      0.78 o 
  -3   5   5      484.51      485.43      6.68 o 
  -2   5   5       93.26      108.96      3.04 o 
  -1   5   5      196.30      189.62      5.32 o 
   0   5   5       21.22       19.19      2.34 o 
   1   5   5       80.38       68.99      2.77 o 
   2   5   5      299.30      306.41      7.34 o 
   3   5   5      251.15      243.81      5.29 o 
   4   5   5        3.50        1.12      1.95 o 
   5   5   5      104.72      103.23      7.13 o 
   6   5   5       25.55       28.81      3.90 o 
   7   5   5       11.20        6.43      2.44 o 
   8   5   5        0.68        0.16      3.90 o 
 -12   6   5        0.76       -0.14      1.97 o 
 -11   6   5        2.78        0.52      1.76 o 
 -10   6   5        3.37        4.09      2.11 o 
  -9   6   5       28.95       25.14      3.66 o 
  -8   6   5       32.41       25.75      2.63 o 
  -7   6   5      143.41      151.64      5.15 o 
  -6   6   5        4.74        2.63      2.71 o 
  -5   6   5        2.27        2.53      1.45 o 
  -4   6   5       17.23        9.06      1.46 o 
  -3   6   5       25.59       26.80      2.82 o 
  -2   6   5       47.64       50.49      4.75 o 
  -1   6   5       85.10       90.18      3.04 o 
   0   6   5       61.71       49.12      2.52 o 
   1   6   5        7.01       14.87      2.78 o 
   2   6   5       28.34       30.26      2.42 o 
   3   6   5       10.48       12.23      3.08 o 
   4   6   5       23.63       24.75      3.00 o 
   5   6   5       18.31       14.67      2.76 o 
   6   6   5       45.45       44.03      4.02 o 
   7   6   5        1.25        1.84      2.34 o 
   8   6   5        2.49        3.05      2.73 o 
 -11   7   5        0.37        5.21      2.07 o 
 -10   7   5       18.58       17.18      3.11 o 
  -9   7   5       34.54       36.25      3.28 o 
  -8   7   5       55.01       50.17      4.01 o 
  -7   7   5       71.10       81.40      4.80 o 
  -6   7   5      150.47      155.63      6.36 o 
  -5   7   5       86.24       74.31      4.17 o 
  -4   7   5        4.46        3.16      1.59 o 
  -3   7   5       32.23       41.06      2.61 o 
  -2   7   5       15.65       16.89      2.07 o 
  -1   7   5       34.12       28.43      2.20 o 
   0   7   5       20.93       17.76      2.04 o 
   1   7   5       11.04       12.59      1.84 o 
   2   7   5       26.30       24.76      3.83 o 
   3   7   5       12.04       13.51      3.45 o 
   4   7   5       92.78       82.66      5.47 o 
   5   7   5       87.88       80.31      5.14 o 
   6   7   5        5.96        2.07      2.46 o 
 -10   8   5        5.53        6.90      2.40 o 
  -9   8   5        0.09       -0.38      1.86 o 
  -8   8   5       14.76       16.46      3.36 o 
  -7   8   5        3.05        0.06      2.63 o 
  -6   8   5       29.27       29.39      3.23 o 
  -5   8   5       15.00        9.92      2.61 o 
  -4   8   5        9.14        9.93      1.93 o 
  -3   8   5       53.87       54.02      3.64 o 
  -2   8   5       28.19       17.46      2.14 o 
  -1   8   5        1.92        0.33      1.40 o 
   0   8   5        0.12       -0.24      1.24 o 
   1   8   5       19.01       15.98      2.17 o 
   2   8   5        2.47        0.86      2.06 o 
   3   8   5        5.31       10.89      2.66 o 
   4   8   5        8.66       14.32      2.96 o 
   5   8   5        3.61        0.36      2.31 o 
  -8   9   5        0.37       -2.37      1.81 o 
  -7   9   5        5.61        9.80      2.61 o 
  -6   9   5       10.14       10.99      3.05 o 
  -5   9   5        0.31        1.50      2.14 o 
  -4   9   5        1.95        1.19      1.70 o 
  -3   9   5       17.30       21.60      2.63 o 
  -2   9   5        0.00        1.15      1.64 o 
  -1   9   5       29.13       32.34      3.89 o 
   0   9   5       57.70       52.94      3.73 o 
   1   9   5       32.75       41.78      4.77 o 
   2   9   5       32.55       34.27      3.72 o 
   3   9   5        6.12        3.92      2.47 o 
  -4  10   5       15.25        5.03      4.22 o 
  -3  10   5        2.89        2.52      2.29 o 
  -2  10   5        0.30       -0.19      2.37 o 
  -1  10   5        2.93        0.21      4.35 o 
 -15   0   6       13.08       22.16      6.05 o 
 -14   0   6       37.37       37.18      8.91 o 
 -13   0   6      160.67      185.33     10.75 o 
 -12   0   6        9.98        9.34      7.93 o 
 -11   0   6        4.99        4.02      2.61 o 
 -10   0   6       48.31       69.78      4.72 o 
  -9   0   6      304.01      326.36      6.46 o 
  -8   0   6      112.30      155.58      4.85 o 
  -7   0   6      159.02      168.60      4.07 o 
  -6   0   6       25.98       17.55      1.74 o 
  -5   0   6      939.84      963.47     13.39 o 
  -4   0   6      221.01      280.71      5.88 o 
  -3   0   6      148.25      163.38      3.76 o 
  -2   0   6     1125.97     1200.91     15.93 o 
  -1   0   6     1302.10     1407.17     18.36 o 
   0   0   6      457.52      516.57      8.01 o 
   1   0   6      784.32      763.29     11.08 o 
   2   0   6      206.74      236.85      5.39 o 
   3   0   6        9.09        8.19      1.49 o 
   4   0   6       86.57       98.73      4.80 o 
   5   0   6        0.01       -1.49      1.29 o 
   6   0   6      299.98      264.00      6.69 o 
   7   0   6       12.20       21.19      4.29 o 
   8   0   6        5.75        2.20      3.51 o 
   9   0   6        0.04       -2.16      4.61 o 
 -15   1   6        8.17       13.63      3.72 o 
 -14   1   6        0.35        0.91      2.62 o 
 -13   1   6        0.02        1.92      2.67 o 
 -12   1   6        4.86        6.07      2.43 o 
 -11   1   6       24.97       29.08      3.05 o 
 -10   1   6      142.43      141.11      4.33 o 
  -9   1   6      244.48      251.87      4.50 o 
  -8   1   6      293.95      313.82      4.32 o 
  -7   1   6      103.47      120.74      2.40 o 
  -6   1   6      462.21      447.13      5.31 o 
  -5   1   6       27.14       18.26      1.12 o 
  -4   1   6       48.54       56.94      1.57 o 
  -3   1   6      634.59      613.05      6.47 o 
  -2   1   6     2278.22     2238.95     19.47 o 
  -1   1   6      188.40      221.36      3.10 o 
   1   1   6      117.22      109.48      2.22 o 
   2   1   6        6.10        4.59      1.24 o 
   3   1   6      162.30      176.51      3.21 o 
   4   1   6      384.24      372.79      5.28 o 
   5   1   6       79.95       75.62      2.55 o 
   6   1   6       12.02        4.56      1.95 o 
   7   1   6        6.90        4.58      2.33 o 
   8   1   6       15.07       10.67      3.30 o 
   9   1   6        5.20        9.30      3.53 o 
 -15   2   6       27.88       33.20      4.90 o 
 -14   2   6        5.34        6.31      2.90 o 
 -13   2   6        4.73       -1.04      2.31 o 
 -12   2   6       48.67       45.37      3.79 o 
 -11   2   6       21.40       25.08      3.79 o 
 -10   2   6      109.61      109.56      3.49 o 
  -9   2   6        7.93        6.59      1.75 o 
  -8   2   6        8.02        5.33      1.24 o 
  -7   2   6       93.02      108.48      2.31 o 
  -6   2   6      293.94      285.50      3.94 o 
  -5   2   6      250.94      236.35      3.40 o 
  -4   2   6       75.56       65.54      2.09 o 
  -3   2   6     1535.55     1588.45     15.59 o 
  -2   2   6       14.75        3.20      1.05 o 
  -1   2   6      207.74      258.48      3.69 o 
   0   2   6       18.04       13.64      1.03 o 
   1   2   6        3.30        1.42      0.71 o 
   2   2   6       27.04       18.63      1.29 o 
   3   2   6      105.69       94.70      2.94 o 
   4   2   6      314.68      292.25      4.85 o 
   5   2   6        3.77        3.59      1.18 o 
   6   2   6        5.84        9.26      1.80 o 
   7   2   6        5.14        5.11      2.28 o 
   8   2   6        0.00       -2.30      2.46 o 
   9   2   6        6.89        7.08      3.82 o 
 -14   3   6        0.01        0.18      3.07 o 
 -13   3   6        1.18        1.02      2.52 o 
 -12   3   6       48.63       56.90      4.24 o 
 -11   3   6      163.37      165.27      8.54 o 
 -10   3   6       20.07       22.37      3.95 o 
  -9   3   6      126.56      128.00      3.72 o 
  -8   3   6       44.44       44.97      2.42 o 
  -7   3   6       11.06       10.80      1.23 o 
  -6   3   6       22.20       14.57      1.07 o 
  -5   3   6       79.47      107.55      2.45 o 
  -4   3   6      113.30      109.50      2.15 o 
  -3   3   6      113.09      109.10      2.51 o 
  -2   3   6      286.12      283.35      4.79 o 
  -1   3   6      186.54      197.51      3.90 o 
   0   3   6      393.12      457.56      7.34 o 
   1   3   6     1137.38     1107.46     14.19 o 
   2   3   6      404.34      392.79      6.18 o 
   3   3   6      288.30      282.39      5.17 o 
   4   3   6      356.32      365.52      6.25 o 
   5   3   6       37.51       43.49      3.35 o 
   6   3   6        7.75        6.27      2.53 o 
   7   3   6       10.47       11.88      3.16 o 
   8   3   6        0.06       -3.80      3.09 o 
   9   3   6        0.03       -1.47      3.66 o 
 -14   4   6        0.07        0.35      3.44 o 
 -13   4   6       24.28       17.46      3.44 o 
 -12   4   6        1.11        0.56      2.43 o 
 -11   4   6        0.29        3.21      1.50 o 
 -10   4   6        0.56        0.01      2.05 o 
  -9   4   6       63.30       62.78      2.92 o 
  -8   4   6        5.66        6.32      1.37 o 
  -7   4   6       44.45       45.83      3.46 o 
  -6   4   6        1.35       -0.58      0.94 o 
  -5   4   6      103.10      109.21      2.74 o 
  -4   4   6       13.02       11.30      1.18 o 
  -3   4   6      747.84      752.64      9.71 o 
  -2   4   6       78.68       72.98      2.72 o 
  -1   4   6        0.68        0.62      1.21 o 
   0   4   6      110.50       90.97      2.87 o 
   1   4   6       12.13       11.47      1.36 o 
   2   4   6        6.70        4.39      1.12 o 
   3   4   6      210.74      231.94      5.05 o 
   4   4   6        1.23        0.61      1.93 o 
   5   4   6      347.86      357.22     15.42 o 
   6   4   6       41.63       39.06      3.62 o 
   7   4   6        6.68        6.78      2.51 o 
   8   4   6        5.74        2.84      2.47 o 
 -13   5   6        6.78        3.37      3.67 o 
 -12   5   6        1.21        2.28      1.79 o 
 -11   5   6        0.34        1.62      1.61 o 
 -10   5   6        0.57        0.31      1.56 o 
  -9   5   6      185.90      178.34      5.57 o 
  -8   5   6       55.00       67.79      3.67 o 
  -7   5   6       44.82       44.53      5.60 o 
  -6   5   6      144.79      144.20      3.71 o 
  -5   5   6       18.79       17.63      1.85 o 
  -4   5   6        3.94        0.69      1.38 o 
  -3   5   6        0.99       -1.00      0.75 o 
  -2   5   6       77.60       59.61      3.51 o 
  -1   5   6        0.64        1.04      0.90 o 
   0   5   6      243.57      237.95      4.86 o 
   1   5   6       75.30       76.14      2.87 o 
   2   5   6       52.52       52.21      2.77 o 
   3   5   6       35.25       46.06      2.63 o 
   4   5   6        5.31        1.27      2.00 o 
   5   5   6       42.74       42.94      6.53 o 
   6   5   6       83.36      100.32      5.46 o 
   7   5   6        1.57       -0.18      2.14 o 
   8   5   6        5.49        6.48      2.88 o 
 -12   6   6        6.69        8.54      2.25 o 
 -11   6   6        0.02        1.10      1.88 o 
 -10   6   6        2.36       -1.01      1.58 o 
  -9   6   6       51.97       51.93      3.60 o 
  -8   6   6      243.65      241.76     10.83 o 
  -7   6   6      223.82      207.18      5.95 o 
  -6   6   6      283.66      275.53     11.78 o 
  -5   6   6      120.80      129.35      3.99 o 
  -4   6   6       92.10       98.31      5.82 o 
  -3   6   6       62.48       50.52      3.89 o 
  -2   6   6       39.95       36.15      2.26 o 
  -1   6   6      136.53      137.10      3.94 o 
   0   6   6        2.57        1.91      1.57 o 
   1   6   6       34.96       44.22      2.71 o 
   2   6   6       20.54       20.21      1.97 o 
   3   6   6      123.42      131.35      5.52 o 
   4   6   6       95.03      105.78      5.98 o 
   5   6   6       12.69        8.94      2.58 o 
   6   6   6        2.27        0.83      2.26 o 
   7   6   6        8.43       10.09      3.05 o 
 -11   7   6        5.38        5.37      3.56 o 
 -10   7   6       25.55       28.13      3.22 o 
  -9   7   6        8.06        7.13      2.19 o 
  -8   7   6       29.54       26.02      3.01 o 
  -7   7   6      211.39      223.68      7.11 o 
  -6   7   6       23.14       14.76      3.51 o 
  -5   7   6       17.41       22.02      2.20 o 
  -4   7   6        7.94        5.31      1.44 o 
  -3   7   6       57.72       62.33      3.17 o 
  -2   7   6       41.11       44.50      2.64 o 
  -1   7   6       49.51       57.41      2.88 o 
   0   7   6      115.35      118.44      4.17 o 
   1   7   6        3.45        3.78      1.50 o 
   2   7   6        0.04        1.11      1.95 o 
   3   7   6        0.02       -0.21      1.83 o 
   4   7   6        3.56        3.59      2.23 o 
   5   7   6        2.62        1.51      2.27 o 
   6   7   6        7.86       11.14      3.13 o 
 -10   8   6        8.21        7.27      2.63 o 
  -9   8   6        4.12        8.95      2.44 o 
  -8   8   6       15.24       12.69      2.67 o 
  -7   8   6        2.00        2.15      2.47 o 
  -6   8   6        3.71        1.92      3.99 o 
  -5   8   6       18.82       12.10      2.59 o 
  -4   8   6        2.40        4.79      2.38 o 
  -3   8   6      130.77      125.55      4.47 o 
  -2   8   6       12.89        9.55      4.28 o 
  -1   8   6        0.03       -0.21      1.36 o 
   0   8   6       30.01       35.30      2.85 o 
   1   8   6        2.11        1.46      2.81 o 
   2   8   6       66.24       62.89      4.65 o 
   3   8   6       27.69       28.73      3.74 o 
   4   8   6       14.74       12.27      3.01 o 
  -7   9   6        1.23       -0.48      4.75 o 
  -6   9   6        4.30        2.23      2.49 o 
  -5   9   6        8.33        3.28      2.17 o 
  -4   9   6        1.69        1.81      1.97 o 
  -3   9   6        0.36        0.72      2.55 o 
  -2   9   6        6.30        7.52      2.03 o 
  -1   9   6       27.46       36.18      3.31 o 
   0   9   6       37.70       33.09      3.97 o 
   1   9   6        0.01        0.68      2.43 o 
   2   9   6        3.40        8.07      2.72 o 
 -15   1   7        2.21        1.89      4.50 o 
 -14   1   7        0.29        3.18      3.01 o 
 -13   1   7      101.51      109.81      5.42 o 
 -12   1   7      163.21      154.57      7.40 o 
 -11   1   7       78.91      103.96      5.47 o 
 -10   1   7       66.11       79.11      3.87 o 
  -9   1   7       15.53       11.55      1.07 o 
  -8   1   7      132.95      128.95      2.65 o 
  -7   1   7       10.93       12.57      1.07 o 
  -6   1   7     1825.34     1880.52     17.16 o 
  -5   1   7      284.35      281.50      3.96 o 
  -4   1   7      446.80      392.27      4.87 o 
  -3   1   7      307.47      297.67      4.00 o 
  -2   1   7      375.86      356.76      4.55 o 
   0   1   7        0.02        0.44      0.61 o 
   1   1   7      271.19      250.39      4.71 o 
   2   1   7       86.57       76.16      3.20 o 
   3   1   7        0.23        0.06      0.88 o 
   4   1   7      104.29       95.95      2.87 o 
   5   1   7      250.74      233.32      5.47 o 
   6   1   7       34.78       38.25      2.75 o 
   7   1   7       41.36       47.24      4.13 o 
   8   1   7       17.58        7.68      4.66 o 
 -15   2   7        7.98        7.25      3.59 o 
 -14   2   7       64.73       60.73      4.77 o 
 -13   2   7        0.60        2.79      2.41 o 
 -12   2   7        7.59       10.12      3.96 o 
 -11   2   7       11.44       12.53      2.49 o 
 -10   2   7      149.46      132.16      3.82 o 
  -9   2   7       32.93       33.50      1.90 o 
  -8   2   7       42.19       40.10      2.22 o 
  -7   2   7       87.78       82.72      2.25 o 
  -6   2   7        4.15        2.24      0.78 o 
  -5   2   7      576.70      560.73      6.37 o 
  -4   2   7      379.18      393.17      4.86 o 
  -3   2   7      121.15      115.15      2.69 o 
  -2   2   7      101.99      115.05      3.83 o 
  -1   2   7        0.17        0.17      0.78 o 
   0   2   7      155.20      177.32      3.72 o 
   1   2   7       57.88       57.81      2.20 o 
   2   2   7        1.67        1.75      1.04 o 
   3   2   7       67.35       73.01      2.74 o 
   4   2   7        4.38        4.94      2.08 o 
   5   2   7       65.22       58.20      4.48 o 
   6   2   7       66.14       66.75      4.21 o 
   7   2   7        7.65       14.02      2.69 o 
   8   2   7        7.11       10.90      4.61 o 
 -14   3   7        3.66        7.88      3.00 o 
 -13   3   7       59.02       56.06      4.47 o 
 -12   3   7        5.43        5.34      2.52 o 
 -11   3   7        2.60        2.11      1.60 o 
 -10   3   7        0.20       -1.54      1.03 o 
  -9   3   7       68.11       63.13      3.06 o 
  -8   3   7       95.49       94.95      3.16 o 
  -7   3   7      124.53      107.09      2.47 o 
  -6   3   7      873.67      891.91     11.40 o 
  -5   3   7       76.73       85.81      2.42 o 
  -4   3   7     1248.39     1133.96     13.18 o 
  -3   3   7       11.87        9.12      1.15 o 
  -2   3   7      130.72      111.01      3.49 o 
  -1   3   7      150.62      167.62      3.77 o 
   0   3   7       61.61       69.05      2.51 o 
   1   3   7      170.00      165.38      5.09 o 
   2   3   7       41.32       41.99      2.19 o 
   3   3   7     1345.90     1350.23     27.57 o 
   4   3   7        0.42        2.88      1.31 o 
   5   3   7        1.08        1.01      1.79 o 
   6   3   7        0.12       -0.77      1.92 o 
   7   3   7        4.85        1.82      2.60 o 
   8   3   7        2.40        3.63      3.99 o 
 -14   4   7        0.38        6.91      3.88 o 
 -13   4   7        4.00        3.09      3.44 o 
 -12   4   7       10.34        7.47      2.56 o 
 -11   4   7       83.35       71.31      4.47 o 
 -10   4   7       67.58       58.71      5.41 o 
  -9   4   7       85.70       91.26      3.93 o 
  -8   4   7       48.08       44.25      3.50 o 
  -7   4   7      105.32       93.44      2.95 o 
  -6   4   7       60.85       69.32      2.34 o 
  -5   4   7        3.11        1.73      1.05 o 
  -4   4   7      167.26      154.97      4.16 o 
  -3   4   7      161.16      145.38      4.05 o 
  -2   4   7       99.52      103.15      3.05 o 
  -1   4   7       34.43       32.15      1.99 o 
   0   4   7       61.13       52.91      2.42 o 
   1   4   7       58.81       58.18      3.23 o 
   2   4   7       73.24       72.27      3.58 o 
   3   4   7      103.05      104.68      3.40 o 
   4   4   7        0.06        0.46      1.75 o 
   5   4   7       32.18       30.06      3.28 o 
   6   4   7        5.75        5.71      2.28 o 
   7   4   7        0.03       -0.27      2.16 o 
 -13   5   7       14.58       13.10      4.15 o 
 -12   5   7       11.83       10.23      2.47 o 
 -11   5   7        1.72        3.70      1.75 o 
 -10   5   7        1.81        1.68      1.93 o 
  -9   5   7      147.23      136.02      5.14 o 
  -8   5   7       34.28       28.19      4.65 o 
  -7   5   7        2.52        2.35      2.60 o 
  -6   5   7       10.66        7.57      1.50 o 
  -5   5   7       81.70       67.31      2.88 o 
  -4   5   7      326.92      299.00      5.60 o 
  -3   5   7       15.10       19.25      1.69 o 
  -2   5   7      114.34      108.07      3.38 o 
  -1   5   7      344.42      334.84      9.09 o 
   0   5   7        0.97        0.10      1.24 o 
   1   5   7       10.36        9.52      1.56 o 
   2   5   7      587.17      579.15      9.59 o 
   3   5   7      210.09      203.74     12.13 o 
   4   5   7       20.39       22.85      2.99 o 
   5   5   7        2.40        2.92      2.86 o 
   6   5   7       17.67       21.03      4.81 o 
   7   5   7        3.60        5.21      2.70 o 
 -12   6   7        6.04       12.96      2.70 o 
 -11   6   7        7.52        9.85      2.64 o 
 -10   6   7       24.65       26.19      2.96 o 
  -9   6   7       66.02       71.33      5.87 o 
  -8   6   7       66.71       63.05      6.89 o 
  -7   6   7        1.07        1.12      2.87 o 
  -6   6   7      122.20      112.57      5.94 o 
  -5   6   7        0.10        2.13      1.55 o 
  -4   6   7       17.36       18.64      4.46 o 
  -3   6   7        1.30        0.41      1.32 o 
  -2   6   7        5.16        4.11      1.45 o 
  -1   6   7      321.46      334.25      6.35 o 
   0   6   7        2.78        2.40      1.42 o 
   1   6   7      139.45      132.12      4.36 o 
   2   6   7       21.45       18.70      3.20 o 
   3   6   7        0.14       -1.68      1.75 o 
   4   6   7       28.39       24.91      3.20 o 
   5   6   7        0.23        1.66      2.19 o 
   6   6   7        5.68        7.93      2.88 o 
 -11   7   7        0.05       -0.26      1.83 o 
 -10   7   7        3.21        1.96      2.49 o 
  -9   7   7       22.61       28.24      3.39 o 
  -8   7   7      116.13      117.30      5.45 o 
  -7   7   7        1.46        0.94      2.80 o 
  -6   7   7        6.37        9.61      2.69 o 
  -5   7   7        1.89        1.39      1.31 o 
  -4   7   7       29.89       33.52      2.59 o 
  -3   7   7       32.52       38.23      3.85 o 
  -2   7   7      187.21      188.62      6.78 o 
  -1   7   7        7.85        9.62      1.67 o 
   0   7   7        1.45        1.41      1.42 o 
   1   7   7       83.77       93.76      4.55 o 
   2   7   7      111.97      104.86      7.04 o 
   3   7   7       10.88        8.38      2.59 o 
   4   7   7        8.33       11.44      3.13 o 
  -9   8   7       51.25       38.02      6.22 o 
  -8   8   7       48.96       42.03      5.45 o 
  -7   8   7       15.61       19.05      3.27 o 
  -6   8   7        4.07        3.10      2.35 o 
  -5   8   7       29.22       37.19      3.65 o 
  -4   8   7       11.08       10.00      2.40 o 
  -3   8   7       34.45       31.35      3.23 o 
  -2   8   7       50.27       46.20      3.39 o 
  -1   8   7       29.58       27.39      3.38 o 
   0   8   7        0.41        3.56      1.61 o 
   1   8   7        5.14        5.81      2.41 o 
   2   8   7       64.14       60.26      4.81 o 
   3   8   7       22.53       19.22      4.42 o 
  -7   9   7        9.88        3.92      3.62 o 
  -6   9   7        2.60        2.33      2.11 o 
  -5   9   7        0.74       -0.24      2.94 o 
  -4   9   7        1.59        1.19      4.00 o 
  -3   9   7       12.97       20.07      2.88 o 
  -2   9   7        7.31       12.08      2.52 o 
  -1   9   7       13.07       15.48      2.51 o 
   0   9   7        1.02        1.00      1.95 o 
 -15   0   8       63.82       73.79     10.65 o 
 -14   0   8       52.72       44.15     10.02 o 
 -13   0   8        0.28       -5.68      6.57 o 
 -12   0   8        7.16        0.60      2.74 o 
 -11   0   8       36.68       23.72      4.77 o 
 -10   0   8        1.63       -3.12      2.11 o 
  -9   0   8        0.12       -0.08      1.10 o 
  -8   0   8       83.68       95.04      3.42 o 
  -7   0   8       25.96       35.03      2.39 o 
  -6   0   8      685.87      690.64     10.94 o 
  -4   0   8       73.09       67.76      2.90 o 
  -3   0   8      712.12      684.98     10.73 o 
  -2   0   8      182.08      199.98      6.14 o 
  -1   0   8     1231.51     1232.62     16.77 o 
   0   0   8       21.84       21.02      2.92 o 
   1   0   8     1243.10     1224.61     17.15 o 
   2   0   8      137.49      138.64      6.23 o 
   3   0   8      283.63      257.30      6.86 o 
   4   0   8      175.45      188.97      6.03 o 
   5   0   8       31.74       17.26      2.71 o 
   6   0   8        1.06       -3.03      3.73 o 
   7   0   8        0.08       -0.88      3.44 o 
 -15   1   8        0.45        9.20      3.72 o 
 -14   1   8        5.72        2.52      2.95 o 
 -13   1   8        0.75        0.46      2.42 o 
 -12   1   8        1.63        7.20      2.39 o 
 -11   1   8       27.12       27.15      3.45 o 
 -10   1   8        2.13        0.15      1.01 o 
  -9   1   8        2.51        1.32      1.18 o 
  -8   1   8        7.71        9.47      1.15 o 
  -7   1   8       34.79       38.43      1.63 o 
  -6   1   8        0.70        1.69      0.78 o 
  -5   1   8      227.72      220.45      3.54 o 
  -4   1   8       12.89       14.70      1.13 o 
  -3   1   8      321.98      356.15      4.74 o 
  -2   1   8      228.51      212.72      3.57 o 
  -1   1   8      581.31      571.89      6.99 o 
   0   1   8       31.88       36.58      2.52 o 
   1   1   8       11.14       14.89      1.32 o 
   2   1   8      217.88      215.88      4.32 o 
   3   1   8       71.25       72.42      4.07 o 
   4   1   8        1.11       -0.02      1.15 o 
   5   1   8       21.75       21.35      2.47 o 
   6   1   8        8.40        7.71      3.02 o 
   7   1   8        2.85        5.06      6.24 o 
 -15   2   8        0.59       -3.00      3.43 o 
 -14   2   8        0.18       -1.82      2.62 o 
 -13   2   8        0.70        2.10      2.41 o 
 -12   2   8       40.67       40.36      4.21 o 
 -11   2   8       45.93       41.12      2.56 o 
 -10   2   8       32.88       39.49      2.38 o 
  -9   2   8        3.25        6.73      1.41 o 
  -8   2   8       74.31       76.95      2.45 o 
  -7   2   8        0.12        0.38      0.74 o 
  -6   2   8      351.14      352.93      5.34 o 
  -5   2   8        0.08       -0.57      0.90 o 
  -4   2   8       60.53       51.86      2.90 o 
  -3   2   8      176.68      182.93      3.87 o 
  -2   2   8       32.81       32.42      1.88 o 
  -1   2   8       28.04       24.88      1.73 o 
   0   2   8      308.20      297.04      5.20 o 
   1   2   8       52.82       45.19      2.28 o 
   2   2   8      315.88      318.89      5.72 o 
   3   2   8        0.75        0.59      1.21 o 
   4   2   8       18.88       17.87      3.97 o 
   5   2   8        0.96        1.31      2.07 o 
   6   2   8       20.52       29.11      4.02 o 
   7   2   8        2.50        4.71      3.94 o 
 -14   3   8        0.16        1.69      2.78 o 
 -13   3   8        1.51       -0.09      3.02 o 
 -12   3   8       36.00       32.31      5.37 o 
 -11   3   8      127.02      143.03      8.22 o 
 -10   3   8      125.40      124.81      4.42 o 
  -9   3   8       36.46       37.39      2.88 o 
  -8   3   8       42.12       42.99      2.82 o 
  -7   3   8      120.41      114.41      2.96 o 
  -6   3   8        3.51        2.82      1.03 o 
  -5   3   8        0.09       -0.12      0.76 o 
  -4   3   8       29.51       32.14      1.88 o 
  -3   3   8      157.75      154.61      3.66 o 
  -2   3   8      249.54      233.61      4.67 o 
  -1   3   8       59.71       69.05      2.68 o 
   0   3   8      427.56      390.39     10.16 o 
   1   3   8       91.15       97.99      3.15 o 
   2   3   8        4.33        4.62      1.29 o 
   3   3   8        2.59        2.02      1.29 o 
   4   3   8       27.26       25.54      3.58 o 
   5   3   8       46.66       57.61      4.15 o 
   6   3   8        0.02        0.37      2.90 o 
   7   3   8        1.32        2.85      2.42 o 
 -14   4   8        4.93        2.81      3.78 o 
 -13   4   8       45.96       60.38      6.92 o 
 -12   4   8        8.56        5.52      2.73 o 
 -11   4   8        0.93       -1.46      2.44 o 
 -10   4   8        0.35        1.12      2.36 o 
  -9   4   8       46.74       45.08      3.10 o 
  -8   4   8       49.91       45.52      3.15 o 
  -7   4   8      344.98      325.64      6.27 o 
  -6   4   8      145.92      140.94      5.30 o 
  -5   4   8      236.05      268.07      5.15 o 
  -4   4   8        0.99        2.63      0.97 o 
  -3   4   8      128.28      128.87      3.52 o 
  -2   4   8       41.05       48.33      2.80 o 
  -1   4   8       11.37       13.29      1.61 o 
   0   4   8      314.01      308.54      5.89 o 
   1   4   8        6.89        5.70      1.43 o 
   2   4   8       37.58       36.51      2.36 o 
   3   4   8      184.12      184.39      5.01 o 
   4   4   8       31.16       31.41      3.35 o 
   5   4   8       10.75       13.17      2.56 o 
   6   4   8        4.11       -0.84      3.64 o 
 -13   5   8       10.75       11.47      3.97 o 
 -12   5   8        2.84        2.96      2.38 o 
 -11   5   8       20.70       22.89      2.77 o 
 -10   5   8       24.85       25.35      2.80 o 
  -9   5   8        2.68        1.01      1.62 o 
  -8   5   8        4.18        3.54      3.47 o 
  -7   5   8       52.41       46.79      7.89 o 
  -6   5   8       22.31       30.19      3.65 o 
  -5   5   8        9.41       19.89      2.64 o 
  -4   5   8       37.14       39.34      2.44 o 
  -3   5   8      179.26      175.18      6.10 o 
  -2   5   8        7.97        8.11      2.25 o 
  -1   5   8      291.97      309.09      7.39 o 
   0   5   8      248.97      266.99      5.67 o 
   1   5   8       22.63       17.31      3.06 o 
   2   5   8      130.30      138.06      4.40 o 
   3   5   8        0.26        0.61      1.86 o 
   4   5   8       10.40        6.32      2.32 o 
   5   5   8        6.30        5.10      2.53 o 
   6   5   8        4.43        5.97      4.03 o 
 -12   6   8        2.74        3.26      2.18 o 
 -11   6   8        4.33        7.70      2.35 o 
 -10   6   8        7.32        5.05      2.70 o 
  -9   6   8       24.74       24.43      2.93 o 
  -8   6   8        0.00       -1.21      1.75 o 
  -7   6   8        5.49        3.10      1.86 o 
  -6   6   8       13.24       10.14      2.60 o 
  -5   6   8      174.23      159.47      4.70 o 
  -4   6   8      226.68      227.63      6.15 o 
  -3   6   8      118.90      122.64      5.37 o 
  -2   6   8       37.99       39.31      2.59 o 
  -1   6   8       72.94       68.92      3.17 o 
   0   6   8       29.62       30.25      2.43 o 
   1   6   8       12.26       13.99      2.18 o 
   2   6   8        6.45        9.02      2.38 o 
   3   6   8       54.83       55.00      4.36 o 
   4   6   8       23.19       28.07      3.62 o 
   5   6   8        0.40        1.22      2.29 o 
 -11   7   8        2.13        0.88      2.12 o 
 -10   7   8       58.89       56.54      6.30 o 
  -9   7   8       13.66       11.94      2.37 o 
  -8   7   8       41.79       44.89      4.90 o 
  -7   7   8       10.79        6.45      2.09 o 
  -6   7   8       22.46       13.98      4.13 o 
  -5   7   8        3.25        4.14      1.71 o 
  -4   7   8       24.11       28.00      2.50 o 
  -3   7   8       75.88       70.01      3.57 o 
  -2   7   8        0.06       -1.41      1.33 o 
  -1   7   8        2.42        0.79      1.29 o 
   0   7   8       31.28       27.39      2.64 o 
   1   7   8       28.66       28.51      2.94 o 
   2   7   8        5.64        4.71      5.11 o 
   3   7   8        2.07        1.56      2.57 o 
  -9   8   8       15.76        7.56      2.61 o 
  -8   8   8        4.47        3.38      2.13 o 
  -7   8   8        7.14        7.14      2.43 o 
  -6   8   8        3.54        2.23      2.82 o 
  -5   8   8        5.30        7.78      2.28 o 
  -4   8   8       12.51       19.68      2.38 o 
  -3   8   8       22.09       26.85      4.41 o 
  -2   8   8       11.99       10.68      2.21 o 
  -1   8   8       21.60       14.46      3.48 o 
   0   8   8        9.68        8.44      2.11 o 
   1   8   8        2.59        4.53      3.07 o 
   2   8   8        0.25        1.83      2.69 o 
  -6   9   8        3.11        2.72      2.43 o 
  -5   9   8        0.00        1.44      2.46 o 
  -4   9   8        3.94        5.06      2.17 o 
  -3   9   8        0.01        0.52      1.67 o 
  -2   9   8        3.37        3.73      2.01 o 
 -15   1   9       39.73       52.14      5.49 o 
 -14   1   9        1.73        5.23      3.07 o 
 -13   1   9       49.53       50.96      4.13 o 
 -12   1   9       43.72       58.88      5.76 o 
 -11   1   9       45.94       47.28      3.62 o 
 -10   1   9      145.77      132.54      3.62 o 
  -9   1   9       92.72      101.84      4.36 o 
  -8   1   9      395.46      412.93      5.73 o 
  -7   1   9       23.36       18.51      2.00 o 
  -6   1   9        4.18        4.39      1.04 o 
  -5   1   9      262.09      261.14      4.52 o 
  -4   1   9       88.37       86.94      2.73 o 
  -3   1   9      346.84      339.07      5.91 o 
  -2   1   9        0.81        1.03      1.11 o 
  -1   1   9       81.62       80.56      2.64 o 
   0   1   9       38.17       43.83      3.01 o 
   1   1   9        0.06        2.58      1.34 o 
   2   1   9       37.44       34.88      3.12 o 
   3   1   9      154.22      143.18      5.41 o 
   4   1   9       72.83       78.40      3.52 o 
   5   1   9        0.03       -1.15      1.86 o 
   6   1   9        1.60        1.24      3.12 o 
 -15   2   9        4.22        1.75      3.26 o 
 -14   2   9        0.96       -0.23      3.44 o 
 -13   2   9       19.92       26.50      3.44 o 
 -12   2   9       46.10       35.54      5.89 o 
 -11   2   9        2.07        0.52      2.13 o 
 -10   2   9       33.39       27.82      2.77 o 
  -9   2   9      123.17      136.39      5.60 o 
  -8   2   9      212.89      203.59      4.89 o 
  -7   2   9       44.78       53.90      2.75 o 
  -6   2   9       22.31       22.57      1.96 o 
  -5   2   9      170.57      154.49      3.83 o 
  -4   2   9      171.72      151.24      3.63 o 
  -3   2   9      135.88      144.19      3.60 o 
  -2   2   9       80.41       87.96      3.08 o 
  -1   2   9       33.46       33.58      2.05 o 
   0   2   9      351.59      357.94      6.15 o 
   1   2   9       23.78       19.27      1.82 o 
   2   2   9      585.98      534.96      8.47 o 
   3   2   9       29.03       29.69      3.17 o 
   4   2   9       21.43       22.53      2.74 o 
   5   2   9        0.41        2.74      1.87 o 
   6   2   9        4.58        9.11      3.91 o 
 -14   3   9        0.90        0.47      3.33 o 
 -13   3   9        0.00        0.71      3.23 o 
 -12   3   9       46.02       49.34      3.37 o 
 -11   3   9        5.76        1.68      2.83 o 
 -10   3   9       71.38       80.74      3.80 o 
  -9   3   9        1.13        1.74      1.32 o 
  -8   3   9        8.33        9.13      1.58 o 
  -7   3   9      173.91      169.25      5.05 o 
  -6   3   9       71.76       70.54      2.91 o 
  -5   3   9        3.98        3.21      1.04 o 
  -4   3   9      545.85      523.58      7.90 o 
  -3   3   9      111.23      111.07      3.34 o 
  -2   3   9       27.96       30.96      2.11 o 
  -1   3   9      130.11      130.43      3.70 o 
   0   3   9      729.46      692.65      9.79 o 
   1   3   9        0.17        1.96      1.23 o 
   2   3   9       93.25       92.63      3.48 o 
   3   3   9       36.73       34.42      3.65 o 
   4   3   9       11.00       10.33      2.28 o 
   5   3   9        8.45        5.56      2.32 o 
   6   3   9        1.22        4.00      4.45 o 
 -14   4   9        0.00        1.33      3.79 o 
 -13   4   9        2.00        1.41      3.58 o 
 -12   4   9        2.82        2.34      1.88 o 
 -11   4   9       21.75       21.65      2.69 o 
 -10   4   9        9.58       12.06      3.91 o 
  -9   4   9      111.31      129.02      6.76 o 
  -8   4   9       15.80       14.47      2.26 o 
  -7   4   9       13.90       11.37      2.93 o 
  -6   4   9       62.91       66.03      3.98 o 
  -5   4   9       31.78       37.26      2.24 o 
  -4   4   9        1.29        0.74      1.12 o 
  -3   4   9       30.73       35.55      3.09 o 
  -2   4   9      170.77      166.48      4.64 o 
  -1   4   9        6.81        7.65      1.62 o 
   0   4   9      202.68      215.57      5.05 o 
   1   4   9        2.26        3.91      1.38 o 
   2   4   9       88.41       92.58      3.56 o 
   3   4   9       18.51       16.57      2.75 o 
   4   4   9       23.74       20.36      3.04 o 
   5   4   9        2.00        5.46      4.12 o 
 -13   5   9       21.61       20.19      3.09 o 
 -12   5   9       13.35        8.95      2.93 o 
 -11   5   9        1.49        2.06      1.96 o 
 -10   5   9        6.37        3.98      2.12 o 
  -9   5   9        0.20        2.36      1.74 o 
  -8   5   9       12.50       10.25      2.20 o 
  -7   5   9       12.32       12.37      2.11 o 
  -6   5   9        0.72        3.28      2.06 o 
  -5   5   9       59.04       57.69      4.25 o 
  -4   5   9      230.20      208.83      4.91 o 
  -3   5   9        4.23        1.98      1.20 o 
  -2   5   9      188.02      202.21      5.13 o 
  -1   5   9       18.94       17.20      2.73 o 
   0   5   9      425.08      435.82      9.75 o 
   1   5   9      111.08      125.72      4.07 o 
   2   5   9       17.65       17.50      2.80 o 
   3   5   9       12.03       10.41      2.54 o 
   4   5   9        5.81        2.49      2.35 o 
 -12   6   9        0.14       -0.21      2.09 o 
 -11   6   9        3.81        6.97      2.54 o 
 -10   6   9        1.50        2.43      2.03 o 
  -9   6   9       24.15       23.77      3.10 o 
  -8   6   9       11.69        7.77      2.19 o 
  -7   6   9        9.15       15.78      3.86 o 
  -6   6   9      102.60      105.26      7.41 o 
  -5   6   9        8.84       17.11      2.06 o 
  -4   6   9       44.79       55.06      3.51 o 
  -3   6   9        5.67        6.15      1.58 o 
  -2   6   9       76.58       69.73      3.32 o 
  -1   6   9        2.64        3.00      1.45 o 
   0   6   9       62.32       61.41      3.78 o 
   1   6   9       51.90       48.23      3.13 o 
   2   6   9        2.07        1.40      2.04 o 
   3   6   9        1.56       -0.57      2.17 o 
 -10   7   9        0.01       -0.87      2.13 o 
  -9   7   9       12.41       12.92      3.70 o 
  -8   7   9       10.97        9.38      2.47 o 
  -7   7   9        1.60        1.90      1.84 o 
  -6   7   9        3.11        0.33      2.41 o 
  -5   7   9        0.03        0.28      2.72 o 
  -4   7   9        8.62        7.80      3.38 o 
  -3   7   9       15.65       15.16      3.26 o 
  -2   7   9       57.75       54.37      3.19 o 
  -1   7   9        9.52       13.06      2.41 o 
   0   7   9       30.29       27.88      2.88 o 
   1   7   9        9.61        9.23      3.35 o 
   2   7   9        3.96        4.01      2.54 o 
  -8   8   9        1.23        3.51      2.38 o 
  -7   8   9        4.07        5.68      3.34 o 
  -6   8   9        0.31       -0.73      1.91 o 
  -5   8   9       19.32       17.62      2.96 o 
  -4   8   9        0.68        1.61      1.85 o 
  -3   8   9        3.67        5.10      3.63 o 
  -2   8   9        0.90        0.45      1.64 o 
  -1   8   9        0.05       -2.26      2.34 o 
   0   8   9       14.30       14.20      2.42 o 
 -15   0  10        6.25       13.63      5.58 o 
 -14   0  10       78.46       87.32      8.72 o 
 -13   0  10      155.38      141.65      9.68 o 
 -12   0  10       21.87       22.29      3.84 o 
 -11   0  10       11.54       15.31      5.87 o 
 -10   0  10       54.95       60.29      6.02 o 
  -9   0  10       87.91       89.69      4.02 o 
  -8   0  10      191.76      223.37      6.05 o 
  -7   0  10        1.35        1.04      1.30 o 
  -6   0  10      133.71      136.87      4.39 o 
  -5   0  10       18.38       21.03      2.59 o 
  -4   0  10      196.96      228.34      7.71 o 
  -3   0  10      346.64      335.69     10.12 o 
  -2   0  10        8.71        4.28      1.91 o 
  -1   0  10      254.03      240.49      8.21 o 
   0   0  10      193.92      172.76     18.08 o 
   1   0  10      252.27      227.89      8.39 o 
   2   0  10       75.07       96.40      7.22 o 
   3   0  10        0.92        1.45      5.71 o 
   4   0  10       67.86       83.74      7.88 o 
   5   0  10       28.97       25.17      3.99 o 
 -15   1  10        5.69        5.87      3.46 o 
 -14   1  10        1.83        3.51      3.05 o 
 -13   1  10       19.05       13.78      3.03 o 
 -12   1  10       23.39       26.75      3.90 o 
 -11   1  10       24.57       30.91      3.74 o 
 -10   1  10      110.19      113.03      3.87 o 
  -9   1  10       52.30       47.98      2.26 o 
  -8   1  10       88.07       86.53      3.14 o 
  -7   1  10      106.67      101.27      3.43 o 
  -6   1  10       84.92       92.57      3.22 o 
  -5   1  10      360.88      351.37      6.01 o 
  -4   1  10      696.27      720.49      9.78 o 
  -3   1  10       50.99       54.48      2.50 o 
  -2   1  10       22.58       23.19      2.00 o 
  -1   1  10       40.37       30.03      2.08 o 
   0   1  10       59.77       41.14      2.65 o 
   1   1  10        4.27        5.78      1.40 o 
   2   1  10        1.04        0.34      1.31 o 
   3   1  10        2.09        3.16      1.61 o 
   4   1  10        6.44        7.21      2.65 o 
   5   1  10       14.17       10.49      4.55 o 
 -14   2  10       23.08       14.31      4.02 o 
 -13   2  10       20.09       11.73      4.34 o 
 -12   2  10        7.90        8.51      3.26 o 
 -11   2  10        6.72        9.94      1.98 o 
 -10   2  10      125.28      119.60      4.73 o 
  -9   2  10        2.25        3.05      1.18 o 
  -8   2  10        3.19        5.31      1.28 o 
  -7   2  10       62.89       68.83      2.67 o 
  -6   2  10       90.48       96.65      3.11 o 
  -5   2  10       94.71       93.63      3.09 o 
  -4   2  10      134.47      142.87      3.76 o 
  -3   2  10      789.02      809.14     10.90 o 
  -2   2  10      213.28      205.15      5.45 o 
  -1   2  10      135.32      158.75      4.51 o 
   0   2  10        1.43        0.73      1.17 o 
   1   2  10       16.28       14.15      1.91 o 
   2   2  10       94.52       86.91      3.49 o 
   3   2  10        1.75        1.47      1.52 o 
   4   2  10        8.27       11.26      2.51 o 
   5   2  10      140.92      172.26      7.16 o 
 -14   3  10        9.16        7.46      3.77 o 
 -13   3  10       10.56       10.12      4.00 o 
 -12   3  10        2.25        2.99      2.08 o 
 -11   3  10        2.20        3.62      1.58 o 
 -10   3  10       15.57       13.59      2.66 o 
  -9   3  10       35.20       38.80      3.14 o 
  -8   3  10       10.58       10.49      2.66 o 
  -7   3  10       88.04       76.91      4.87 o 
  -6   3  10      118.87      118.31      3.74 o 
  -5   3  10        3.63        4.40      1.28 o 
  -4   3  10      125.85      115.00      3.53 o 
  -3   3  10       60.43       58.75      3.26 o 
  -2   3  10      102.75      106.29      3.62 o 
  -1   3  10      325.22      288.49      7.25 o 
   0   3  10      303.73      315.03      6.13 o 
   1   3  10        1.67        0.87      1.27 o 
   2   3  10       17.25       20.68      2.34 o 
   3   3  10        5.42        6.06      1.69 o 
   4   3  10        8.34        9.76      2.74 o 
   5   3  10       22.05       35.56      4.30 o 
 -13   4  10        0.76       -0.97      3.54 o 
 -12   4  10        0.03       -1.31      1.64 o 
 -11   4  10        8.27       10.94      2.87 o 
 -10   4  10        1.47        3.64      1.94 o 
  -9   4  10       17.60       23.18      2.77 o 
  -8   4  10       13.35       17.36      2.84 o 
  -7   4  10       80.99       73.21      2.95 o 
  -6   4  10      428.39      367.09      6.66 o 
  -5   4  10      303.07      285.67      5.81 o 
  -4   4  10       79.29       78.48      3.14 o 
  -3   4  10      367.36      360.34      7.82 o 
  -2   4  10       62.79       56.33      2.88 o 
  -1   4  10       84.74       81.69      3.70 o 
   0   4  10        6.72        9.08      3.17 o 
   1   4  10       10.03        1.29      2.03 o 
   2   4  10        0.50       -0.22      1.40 o 
   3   4  10       29.18       25.21      3.77 o 
   4   4  10        0.49       -1.95      2.11 o 
 -13   5  10        0.10        0.01      3.03 o 
 -12   5  10        0.90        0.47      2.06 o 
 -11   5  10        0.40       -0.70      1.47 o 
 -10   5  10        6.80        4.95      2.61 o 
  -9   5  10        0.25        1.15      1.49 o 
  -8   5  10       48.58       54.63      4.67 o 
  -7   5  10        3.29        7.75      2.79 o 
  -6   5  10        2.61       -0.42      1.15 o 
  -5   5  10        4.52        3.61      1.40 o 
  -4   5  10       10.27       13.27      1.79 o 
  -3   5  10       63.16       54.44      3.01 o 
  -2   5  10        7.97        6.15      1.53 o 
  -1   5  10       79.94       77.42      3.51 o 
   0   5  10        3.87        4.23      1.55 o 
   1   5  10       42.45       45.47      4.04 o 
   2   5  10        7.78        4.76      2.27 o 
   3   5  10        0.11       -3.03      2.02 o 
 -11   6  10        0.01        1.23      4.82 o 
 -10   6  10        0.00       -1.14      1.65 o 
  -9   6  10        3.64        0.29      1.77 o 
  -8   6  10       21.02       18.87      2.89 o 
  -7   6  10        5.78        5.25      4.39 o 
  -6   6  10        0.42        3.19      2.53 o 
  -5   6  10       45.21       46.81      3.09 o 
  -4   6  10       18.16       14.85      2.04 o 
  -3   6  10       37.87       45.58      2.96 o 
  -2   6  10       15.03       13.68      1.94 o 
  -1   6  10        5.01        2.91      2.04 o 
   0   6  10        1.37        0.12      1.82 o 
   1   6  10        1.03        3.01      1.67 o 
   2   6  10        2.13       -0.11      2.15 o 
 -10   7  10        1.25        1.30      2.86 o 
  -9   7  10       10.66       19.58      3.24 o 
  -8   7  10        1.39        2.88      3.17 o 
  -7   7  10       23.71       23.87      4.39 o 
  -6   7  10       11.42        8.48      2.45 o 
  -5   7  10       18.79       15.89      2.12 o 
  -4   7  10       11.75       10.36      3.57 o 
  -3   7  10       31.25       39.41      3.24 o 
  -2   7  10        2.24        2.25      1.54 o 
  -1   7  10       37.69       38.94      4.37 o 
   0   7  10       20.25       24.80      3.09 o 
  -7   8  10        1.04        2.52      3.01 o 
  -6   8  10       27.81       35.19      8.13 o 
  -5   8  10       71.79       73.93      4.24 o 
  -4   8  10        3.12        1.06      1.79 o 
  -3   8  10        4.25        2.53      1.90 o 
 -14   1  11       22.86       20.46      5.16 o 
 -13   1  11       74.48       74.73      5.96 o 
 -12   1  11       28.26       33.28      4.32 o 
 -11   1  11        4.12        4.43      1.75 o 
 -10   1  11        2.12        2.03      1.26 o 
  -9   1  11      126.39      127.06      4.40 o 
  -8   1  11      223.36      213.80      4.70 o 
  -7   1  11        1.18       -1.71      1.14 o 
  -6   1  11       30.65       27.00      2.06 o 
  -5   1  11      222.32      224.95      5.38 o 
  -4   1  11       87.37       88.79      3.62 o 
  -3   1  11      589.56      555.40     10.03 o 
  -2   1  11      312.49      276.27     10.94 o 
  -1   1  11      429.19      431.74      8.74 o 
   0   1  11       24.28       12.81      2.00 o 
   1   1  11       10.21        8.72      1.90 o 
   2   1  11       12.18       10.15      2.02 o 
   3   1  11        0.34       -2.00      2.87 o 
   4   1  11        3.48        8.91      2.28 o 
 -14   2  11       10.63        4.12      3.77 o 
 -13   2  11       14.48       16.55      3.94 o 
 -12   2  11        0.05        0.41      3.11 o 
 -11   2  11       41.58       41.73      3.27 o 
 -10   2  11      117.60      132.83      5.11 o 
  -9   2  11       48.68       50.58      3.49 o 
  -8   2  11        9.47       10.97      2.27 o 
  -7   2  11      463.87      443.07      7.37 o 
  -6   2  11      125.94      119.19      3.75 o 
  -5   2  11        1.58        0.43      1.57 o 
  -4   2  11       40.20       35.69      2.37 o 
  -3   2  11      228.16      204.11      4.84 o 
  -2   2  11       52.61       52.06      2.72 o 
  -1   2  11        1.23        4.00      1.33 o 
   0   2  11       16.78       19.38      2.04 o 
   1   2  11       21.55       26.24      2.34 o 
   2   2  11        0.01        0.88      1.43 o 
   3   2  11       18.16       23.87      2.76 o 
   4   2  11        0.55       -1.62      2.49 o 
 -14   3  11        0.03       -0.33      3.41 o 
 -13   3  11        0.15        0.05      3.51 o 
 -12   3  11        0.00       -2.41      3.06 o 
 -11   3  11       31.04       32.60      3.13 o 
 -10   3  11        9.34        5.63      2.44 o 
  -9   3  11       64.49       61.53      8.97 o 
  -8   3  11       53.20       43.79      3.21 o 
  -7   3  11      153.88      145.92      4.06 o 
  -6   3  11        4.20        0.94      1.21 o 
  -5   3  11        1.17       -0.33      1.11 o 
  -4   3  11      129.59      130.46      3.96 o 
  -3   3  11        8.49        4.90      1.57 o 
  -2   3  11       18.38       20.94      2.06 o 
  -1   3  11       51.19       43.02      2.63 o 
   0   3  11        8.15        5.57      1.51 o 
   1   3  11        2.36        1.94      1.49 o 
   2   3  11       16.71       11.59      2.52 o 
   3   3  11       16.32       21.67      3.11 o 
 -13   4  11       12.03       15.66      4.76 o 
 -12   4  11        1.20        1.33      5.46 o 
 -11   4  11       39.86       40.04      3.63 o 
 -10   4  11       64.85       58.54      4.01 o 
  -9   4  11        0.16        1.07      2.18 o 
  -8   4  11        6.62        6.79      1.60 o 
  -7   4  11        2.00        2.81      1.47 o 
  -6   4  11        9.59        6.67      2.32 o 
  -5   4  11        7.40        7.48      1.58 o 
  -4   4  11       60.61       75.23      3.32 o 
  -3   4  11       55.06       55.98      3.02 o 
  -2   4  11        8.30        5.15      1.54 o 
  -1   4  11        5.91        7.80      1.81 o 
   0   4  11      149.68      154.31      5.52 o 
   1   4  11        9.08        7.34      1.78 o 
   2   4  11       45.20       50.49      3.21 o 
   3   4  11        5.47        1.57      2.87 o 
 -12   5  11        2.20        0.66      2.85 o 
 -11   5  11        6.71        8.02      4.14 o 
 -10   5  11        5.57        5.44      2.11 o 
  -9   5  11        5.93        0.83      2.11 o 
  -8   5  11        2.22        0.12      1.76 o 
  -7   5  11       18.75       23.47      3.88 o 
  -6   5  11        0.03       -1.38      1.42 o 
  -5   5  11       11.29       18.68      2.53 o 
  -4   5  11        5.26        3.60      1.78 o 
  -3   5  11        6.30        2.63      1.46 o 
  -2   5  11        0.47        0.21      1.49 o 
  -1   5  11        4.13        1.65      1.56 o 
   0   5  11       17.89       21.13      2.38 o 
   1   5  11        2.87        2.46      1.79 o 
   2   5  11       12.34       10.60      2.85 o 
 -11   6  11        0.09       -1.78      2.16 o 
 -10   6  11        1.82        7.31      2.61 o 
  -9   6  11       14.01        9.48      2.67 o 
  -8   6  11        3.99        5.32      4.98 o 
  -7   6  11       24.17       13.48      4.63 o 
  -6   6  11        1.35        0.24      1.36 o 
  -5   6  11       19.62       29.88      2.81 o 
  -4   6  11        9.92        7.40      1.75 o 
  -3   6  11       25.03       23.41      2.52 o 
  -2   6  11       19.43       21.19      2.46 o 
  -1   6  11        0.13       -0.32      1.98 o 
   0   6  11        1.18       -0.24      1.72 o 
  -9   7  11        0.10        1.91      3.02 o 
  -8   7  11       15.60       24.53      3.40 o 
  -7   7  11       11.51        8.28      2.54 o 
  -6   7  11        0.01        0.21      2.62 o 
  -5   7  11       39.35       40.08      3.35 o 
  -4   7  11        3.78       -0.28      2.46 o 
  -3   7  11        8.71        9.02      2.02 o 
  -2   7  11        4.96        4.84      1.96 o 
 -14   0  12        0.98       12.34     11.32 o 
 -13   0  12       47.77       59.96     15.04 o 
 -12   0  12      122.69      138.22     13.50 o 
 -11   0  12      212.62      193.90     11.91 o 
 -10   0  12      159.18      163.04     13.84 o 
  -9   0  12       11.41       13.34      2.79 o 
  -8   0  12      633.78      631.99     15.54 o 
  -7   0  12      228.25      235.50      8.47 o 
  -6   0  12      929.14      963.16     34.71 o 
  -5   0  12      287.27      287.46      9.60 o 
  -4   0  12      223.23      225.59      8.51 o 
  -3   0  12       31.70       31.63      3.85 o 
  -2   0  12        1.36        1.35      3.25 o 
  -1   0  12       54.75       62.09     18.92 o 
   0   0  12       68.67       68.90      5.52 o 
   1   0  12       46.33       48.72      4.98 o 
   2   0  12       59.41       73.72      5.95 o 
   3   0  12      112.56      124.23      7.37 o 
 -14   1  12       23.54       12.54      8.28 o 
 -13   1  12        2.49        3.54      4.55 o 
 -12   1  12        0.40       -1.21      6.06 o 
 -11   1  12        1.38        2.25      3.04 o 
 -10   1  12      101.62      100.31      3.73 o 
  -9   1  12       98.74      106.31      3.83 o 
  -8   1  12        3.20        2.62      1.45 o 
  -7   1  12        0.08       -2.01      1.34 o 
  -6   1  12       27.51       26.76      2.48 o 
  -5   1  12        2.69        1.83      1.48 o 
  -4   1  12        3.30        3.93      2.05 o 
  -3   1  12        0.79        0.04      2.41 o 
  -2   1  12       48.55       47.80      5.68 o 
  -1   1  12        3.67        2.44      1.50 o 
   0   1  12        7.63        4.96      2.71 o 
   1   1  12       30.50       30.12      3.59 o 
   2   1  12       18.02       22.86      2.84 o 
   3   1  12        1.99        3.20      2.06 o 
 -14   2  12        2.70        5.00      4.30 o 
 -13   2  12       11.00       13.85      4.23 o 
 -12   2  12        6.08        4.63      2.15 o 
 -11   2  12        2.61        4.91      2.77 o 
 -10   2  12        2.69        6.43      1.90 o 
  -9   2  12       28.19       25.38      2.18 o 
  -8   2  12      225.27      212.49      5.87 o 
  -7   2  12      267.41      266.97      5.96 o 
  -6   2  12      219.21      215.42      5.04 o 
  -5   2  12      283.26      287.51      5.94 o 
  -4   2  12       19.97       22.45      2.39 o 
  -3   2  12        5.81        9.19      1.87 o 
  -2   2  12       59.58       61.66      5.17 o 
  -1   2  12       23.04       26.21      2.70 o 
   0   2  12        0.19       -0.81      2.48 o 
   1   2  12       62.44       69.10      6.69 o 
   2   2  12        0.02       -0.43      1.61 o 
 -13   3  12        9.08       11.58      4.29 o 
 -12   3  12       44.40       40.87      7.46 o 
 -11   3  12        1.74        1.34      1.82 o 
 -10   3  12       39.81       33.59      3.84 o 
  -9   3  12       15.87       11.25      1.83 o 
  -8   3  12        0.91       -1.69      1.13 o 
  -7   3  12       29.51       24.53      2.18 o 
  -6   3  12        1.03       -1.55      1.09 o 
  -5   3  12       36.07       39.63      2.65 o 
  -4   3  12      150.65      146.55      4.42 o 
  -3   3  12        1.44       -1.87      1.25 o 
  -2   3  12        3.26        3.82      1.51 o 
  -1   3  12        4.92        2.41      1.44 o 
   0   3  12        2.35        1.33      1.65 o 
   1   3  12        1.91        3.86      1.76 o 
   2   3  12       29.04       25.75      3.02 o 
 -12   4  12       12.63       13.07      2.54 o 
 -11   4  12       12.56        7.70      2.42 o 
 -10   4  12        0.01        3.28      1.91 o 
  -9   4  12        0.40        0.46      2.88 o 
  -8   4  12        3.89        2.12      2.03 o 
  -7   4  12        8.10        5.26      1.54 o 
  -6   4  12       41.01       46.68      2.87 o 
  -5   4  12       54.24       54.82      4.93 o 
  -4   4  12       76.71       67.24      3.38 o 
  -3   4  12       38.09       38.01      2.76 o 
  -2   4  12       16.56       20.48      2.35 o 
  -1   4  12      120.68      125.19      4.95 o 
   0   4  12        2.10        1.56      1.57 o 
   1   4  12       72.82       85.91      7.13 o 
 -11   5  12        4.62        7.42      2.43 o 
 -10   5  12        0.01       -1.27      1.71 o 
  -9   5  12       17.37       20.23      3.78 o 
  -8   5  12       53.62       55.17      4.22 o 
  -7   5  12       35.61       39.87      5.07 o 
  -6   5  12        0.32       -1.18      1.61 o 
  -5   5  12       11.32       10.13      3.48 o 
  -4   5  12       17.37       17.70      2.28 o 
  -3   5  12        0.54       -0.98      1.50 o 
  -2   5  12       40.68       36.05      2.91 o 
  -1   5  12       31.39       33.81      2.84 o 
   0   5  12        4.92        5.01      2.34 o 
 -10   6  12        2.59       -0.84      2.17 o 
  -9   6  12        3.05       -0.69      1.90 o 
  -8   6  12       44.90       48.89      7.06 o 
  -7   6  12       76.27       80.26      4.14 o 
  -6   6  12        0.10        2.00      1.59 o 
  -5   6  12        0.01       -2.29      1.53 o 
  -4   6  12        0.00       -0.71      2.19 o 
  -3   6  12        9.35        8.95      2.02 o 
  -2   6  12       27.21       29.19      2.97 o 
 -13   1  13       25.41       25.47      7.09 o 
 -12   1  13        0.04       -8.06      7.23 o 
 -11   1  13       18.01       12.37      2.62 o 
 -10   1  13       85.09       78.45      3.64 o 
  -9   1  13        0.10        1.02      1.96 o 
  -8   1  13       27.38       28.15      3.17 o 
  -7   1  13        0.93        3.17      2.01 o 
  -6   1  13      111.25      109.54      6.09 o 
  -5   1  13        0.10       -0.11      1.47 o 
  -4   1  13       65.48       67.77      3.78 o 
  -3   1  13       13.57       12.33      2.07 o 
  -2   1  13       11.60       12.25      2.13 o 
  -1   1  13       21.32       19.81      4.25 o 
   0   1  13       24.36       24.25      2.81 o 
   1   1  13        1.12        2.07      1.91 o 
 -13   2  13        8.17       14.31      6.71 o 
 -12   2  13       38.96       37.34      4.10 o 
 -11   2  13        7.76        7.16      3.57 o 
 -10   2  13        2.99        3.87      2.31 o 
  -9   2  13        3.22        2.14      1.54 o 
  -8   2  13        0.54        0.35      1.39 o 
  -7   2  13      125.24      128.07      6.63 o 
  -6   2  13        0.14        2.45      1.82 o 
  -5   2  13       76.20       74.86      3.92 o 
  -4   2  13      163.47      159.24      5.53 o 
  -3   2  13        8.70       13.09      2.14 o 
  -2   2  13        2.89        6.14      1.90 o 
  -1   2  13        0.86        1.39      1.69 o 
   0   2  13        1.01        4.27      2.13 o 
   1   2  13        6.56        5.37      2.08 o 
 -12   3  13        6.55        5.77      3.99 o 
 -11   3  13        6.87        6.69      2.85 o 
 -10   3  13       14.41        6.94      2.94 o 
  -9   3  13        2.17        1.73      1.87 o 
  -8   3  13       20.69       25.28      2.64 o 
  -7   3  13        6.33        8.96      1.76 o 
  -6   3  13       12.25       11.96      2.18 o 
  -5   3  13       25.32       22.40      3.00 o 
  -4   3  13       18.24       19.35      2.44 o 
  -3   3  13       35.18       36.56      3.49 o 
  -2   3  13       19.21       26.53      2.83 o 
  -1   3  13        8.82       11.58      2.31 o 
   0   3  13       10.10       10.61      2.33 o 
 -12   4  13        0.74        2.44      2.26 o 
 -11   4  13        1.26        3.77      3.19 o 
 -10   4  13        5.24        2.49      2.53 o 
  -9   4  13        0.38        1.12      4.18 o 
  -8   4  13       14.96       14.73      2.57 o 
  -7   4  13       31.38       28.41      2.53 o 
  -6   4  13        0.12        0.44      2.22 o 
  -5   4  13        0.04        0.49      2.23 o 
  -4   4  13        9.48       14.58      2.14 o 
  -3   4  13       10.62       14.83      3.66 o 
  -2   4  13       15.37       17.59      2.27 o 
  -1   4  13       10.99       12.76      2.11 o 
 -10   5  13       18.96       17.27      3.09 o 
  -9   5  13       20.12       17.29      3.12 o 
  -8   5  13        0.44        1.34      2.21 o 
  -7   5  13        5.48        1.62      2.05 o 
  -6   5  13        0.10        1.27      1.46 o 
  -5   5  13        5.01        5.23      1.95 o 
  -4   5  13       82.15      108.39      4.62 o 
  -3   5  13       62.03       73.54      3.86 o 
  -2   5  13       18.70       27.95      4.34 o 
  -7   6  13        0.01       -0.25      2.94 o 
  -6   6  13        0.11       -1.25      1.61 o 
  -5   6  13        7.96       16.26      3.97 o 
 -12   0  14        1.20       17.60      7.48 o 
 -11   0  14       40.18       50.65      4.85 o 
 -10   0  14      450.35      463.00     13.59 o 
  -9   0  14       16.89       13.91      6.26 o 
  -8   0  14        5.66        5.89      2.65 o 
  -7   0  14       40.95       52.26      5.03 o 
  -6   0  14        0.04        2.18      2.47 o 
  -5   0  14        1.09        0.39      2.23 o 
  -4   0  14       77.52      102.46     14.14 o 
  -3   0  14        0.60        1.25      2.31 o 
  -2   0  14       17.94       17.09      3.64 o 
  -1   0  14        2.64        0.60      2.41 o 
 -12   1  14        0.08       -5.18      6.14 o 
 -11   1  14       13.64       16.36      3.49 o 
 -10   1  14        0.03        2.01      1.61 o 
  -9   1  14        0.99        3.22      3.17 o 
  -8   1  14        1.13        6.08      1.81 o 
  -7   1  14      113.74      116.62      6.86 o 
  -6   1  14       14.73       17.64      2.44 o 
  -5   1  14        2.95        0.32      1.59 o 
  -4   1  14        1.81       -1.81      1.46 o 
  -3   1  14        1.06        2.79      1.80 o 
  -2   1  14        0.65        0.77      1.74 o 
  -1   1  14       17.82       17.76      2.77 o 
 -12   2  14       27.80       30.50      4.10 o 
 -11   2  14        4.59        5.18      2.49 o 
 -10   2  14       59.72       62.57      5.91 o 
  -9   2  14        0.14       -0.12      2.00 o 
  -8   2  14       55.74       54.64      3.53 o 
  -7   2  14       72.38       79.80      4.13 o 
  -6   2  14       26.45       23.87      2.72 o 
  -5   2  14        3.10        2.26      1.65 o 
  -4   2  14       11.22        7.34      3.56 o 
  -3   2  14       29.80       22.51      3.85 o 
  -2   2  14       36.96       44.07      4.69 o 
  -1   2  14        0.25       -0.34      1.72 o 
 -11   3  14        0.56       -3.05      2.04 o 
 -10   3  14        0.60        2.16      2.49 o 
  -9   3  14        0.14        0.24      2.89 o 
  -8   3  14        1.73        0.80      1.52 o 
  -7   3  14       19.02       15.03      2.44 o 
  -6   3  14       16.15       15.58      2.80 o 
  -5   3  14       45.65       46.69      5.32 o 
  -4   3  14        0.19        0.76      1.59 o 
  -3   3  14       19.13       22.58      6.51 o 
  -2   3  14        0.62       -0.74      2.51 o 
 -10   4  14       22.22       30.48      3.76 o 
  -9   4  14        7.48       10.75      3.61 o 
  -8   4  14       32.31       30.96      2.97 o 
  -7   4  14        5.95        3.74      1.73 o 
  -6   4  14        2.06        3.06      2.74 o 
  -5   4  14       30.22       31.52      3.14 o 
  -4   4  14        1.55        1.16      1.84 o 
  -3   4  14        5.88        9.26      3.29 o 
  -7   5  14        0.81       -2.30      1.53 o 
  -6   5  14       18.11       18.76      2.65 o 
 -11   1  15        8.49        9.30      3.04 o 
 -10   1  15        5.83        8.13      2.74 o 
  -9   1  15       55.60       57.08      4.01 o 
  -8   1  15        0.41        0.71      1.86 o 
  -7   1  15        3.94        4.43      1.82 o 
  -6   1  15        0.81       -1.81      1.82 o 
  -5   1  15       44.26       53.98      4.38 o 
  -4   1  15        0.08       -1.30      1.80 o 
  -3   1  15       48.54       65.43      6.58 o 
 -10   2  15        2.93        5.06      1.97 o 
  -9   2  15       11.19        7.16      3.57 o 
  -8   2  15        0.22        2.20      1.70 o 
  -7   2  15       22.63       20.29      3.29 o 
  -6   2  15       10.22       14.23      2.50 o 
  -5   2  15        8.98       11.91      2.53 o 
  -4   2  15        2.55        3.07      1.95 o 
  -9   3  15        7.72        7.91      2.18 o 
  -8   3  15       40.47       39.70      3.73 o 
  -7   3  15        0.09       -0.47      1.66 o 
  -6   3  15       27.39       36.89      3.45 o 
  -5   3  15       28.85       32.68      4.03 o 
                                                 
